# Supplementary material for: A game-theoretic analysis of Wikipedia’s peer production: The interplay between community’s governance and contributors’ interactions
Source: PLoS One. 2023 May 1;18(5):e0281725. doi: 10.1371/journal.pone.0281725 (PMC10150990; doi:10.1371/journal.pone.0281725)
Supplement: S1 Data — (XLS) [file pone.0281725.s003.xls]

## Sheet: 1000_articles_users_PLOSONE_res
Auto_ID	Days_In_Role	Low_Level	Med_Level	Med_Level_Concate	High_Level	Level_Num	Ignore
1	764	*,user,rollbacker	Border Control	New Registered Users,Border Control	Super Users	2	0
2	957	*,user,rollbacker,reviewer	Quality Assurance	New Registered Users,Border Control,Quality Assurance	Super Users	2	0
3	0	*,user	New Registered Users	New Registered Users	Registered Users	1	0
4	530	*,user,reviewer	Quality Assurance	New Registered Users,Quality Assurance	Super Users	2	0
5	0	*,user	New Registered Users	New Registered Users	Registered Users	1	0
6	162	*,user,rollbacker	Border Control	New Registered Users,Border Control	Super Users	2	0
7	267	*,user,rollbacker,accountcreator	Border Control	New Registered Users,Technical Administration,Border Control	Super Users	2	0
8	0	*,user,accountcreator,rollbacker,sysop	Administrators	New Registered Users,Technical Administration,Border Control,Administrators	Executives	3	0
9	18	*,user,sysop	Administrators	New Registered Users,Administrators	Executives	3	0
10	0	*,user,sysop,reviewer	Administrators	New Registered Users,Quality Assurance,Administrators	Executives	3	0
11	0	*,user,sysop	Administrators	New Registered Users,Administrators	Executives	3	0
12	0	*,user,sysop,reviewer	Administrators	New Registered Users,Quality Assurance,Administrators	Executives	3	0
13	250	*,user,sysop	Administrators	New Registered Users,Administrators	Executives	3	0
14	0	*,user,sysop,abusefilter	Administrators	New Registered Users,QA Technicians,Administrators	Executives	3	0
15	184	*,user,reviewer	Quality Assurance	New Registered Users,Quality Assurance	Super Users	2	0
16	35	*,user,reviewer,rollbacker	Quality Assurance	New Registered Users,Border Control,Quality Assurance	Super Users	2	0
17	0	*,user,reviewer,rollbacker,autoreviewer	Quality Assurance	New Registered Users,Border Control,Quality Assurance	Super Users	2	0
18	735	*,user,rollbacker	Border Control	New Registered Users,Border Control	Super Users	2	0
19	0	*,user,rollbacker,reviewer	Quality Assurance	New Registered Users,Border Control,Quality Assurance	Super Users	2	0
20	0	*,user	New Registered Users	New Registered Users	Registered Users	1	0
21	0	*,user,sysop	Administrators	New Registered Users,Administrators	Executives	3	0
22	0	*,user,reviewer	Quality Assurance	New Registered Users,Quality Assurance	Super Users	2	0
23	2	*,user,rollbacker	Border Control	New Registered Users,Border Control	Super Users	2	0
24	12	*,user	New Registered Users	New Registered Users	Registered Users	1	0
25	17	*,user,rollbacker	Border Control	New Registered Users,Border Control	Super Users	2	0
26	0	*,user	New Registered Users	New Registered Users	Registered Users	1	0
27	822	*,user,rollbacker	Border Control	New Registered Users,Border Control	Super Users	2	0
28	0	*,user,rollbacker,reviewer	Quality Assurance	New Registered Users,Border Control,Quality Assurance	Super Users	2	0
29	0	*,user,autoreviewer	Quality Assurance	New Registered Users,Quality Assurance	Super Users	2	0
30	736	*,user,rollbacker	Border Control	New Registered Users,Border Control	Super Users	2	0
31	223	*,user,rollbacker,reviewer	Quality Assurance	New Registered Users,Border Control,Quality Assurance	Super Users	2	0
32	0	*,user,reviewer,rollbacker,autoreviewer	Quality Assurance	New Registered Users,Border Control,Quality Assurance	Super Users	2	0
33	0	*,user,reviewer	Quality Assurance	New Registered Users,Quality Assurance	Super Users	2	0
34	1	*,user,confirmed	New Registered Users	New Registered Users	Registered Users	1	0
35	0	*,user	New Registered Users	New Registered Users	Registered Users	1	0
36	2	*,user,rollbacker	Border Control	New Registered Users,Border Control	Super Users	2	0
37	0	*,user	New Registered Users	New Registered Users	Registered Users	1	0
38	1169	*,user,autoreviewer	Quality Assurance	New Registered Users,Quality Assurance	Super Users	2	0
39	0	*,user	New Registered Users	New Registered Users	Registered Users	1	0
40	0	*,user,sysop	Administrators	New Registered Users,Administrators	Executives	3	0
41	326	*,user,rollbacker	Border Control	New Registered Users,Border Control	Super Users	2	0
42	0	*,user	New Registered Users	New Registered Users	Registered Users	1	0
43	860	*,user,rollbacker	Border Control	New Registered Users,Border Control	Super Users	2	0		0- noncooperatv
44	0	*,user,rollbacker,reviewer	Quality Assurance	New Registered Users,Border Control,Quality Assurance	Super Users	2	0
45	0	*,user,bot	Bot	Bot	Bot	0	1
46	0	*,user,bot	Bot	Bot	Bot	0	1
47	710	*,user,bot	Bot	Bot	Bot	0	1
48	0	*,user	Bot	Bot	Bot	0	1
49	0	*,user,rollbacker	Border Control	New Registered Users,Border Control	Super Users	2	0
50	0	*,user,sysop	Administrators	New Registered Users,Administrators	Executives	3	0
51	167	*,user,sysop	Administrators	New Registered Users,Administrators	Executives	3	0
52	124	*,user,sysop	Administrators	New Registered Users,Administrators	Executives	3	0
53	0	*,user,rollbacker	Border Control	New Registered Users,Border Control	Super Users	2	0
54	44	*,user	New Registered Users	New Registered Users	Registered Users	1	0
55	406	*,user,sysop	Administrators	New Registered Users,Administrators	Executives	3	0
56	277	*,user,sysop,abusefilter	Administrators	New Registered Users,QA Technicians,Administrators	Executives	3	0
57	0	*,user,sysop	Administrators	New Registered Users,Administrators	Executives	3	0
58	292	*,user,bot	Bot	Bot	Bot	0	1
59	0	*,user	Bot	Bot	Bot	0	1
60	357	*,user,autoreviewer	Quality Assurance	New Registered Users,Quality Assurance	Super Users	2	0
61	0	*,user,autoreviewer,reviewer	Quality Assurance	New Registered Users,Quality Assurance	Super Users	2	0
62	0	*,user,autoreviewer	Quality Assurance	New Registered Users,Quality Assurance	Super Users	2	0
63	0	*,user,rollbacker	Border Control	New Registered Users,Border Control	Super Users	2	0
64	0	*,user,reviewer	Quality Assurance	New Registered Users,Quality Assurance	Super Users	2	0
65	277	*,user,autoreviewer	Quality Assurance	New Registered Users,Quality Assurance	Super Users	2	0
66	228	*,user,autoreviewer,reviewer	Quality Assurance	New Registered Users,Quality Assurance	Super Users	2	0
67	28	*,user,autoreviewer,reviewer,accountcreator	Quality Assurance	New Registered Users,Technical Administration,Quality Assurance	Super Users	2	0
68	13	*,user,accountcreator,autoreviewer,reviewer,rollbacker	Quality Assurance	New Registered Users,Technical Administration,Border Control,Quality Assurance	Super Users	2	0
69	763	*,user,accountcreator,autoreviewer,reviewer,rollbacker,filemover	Quality Assurance	New Registered Users,Technical Administration,Border Control,Quality Assurance	Super Users	2	0
70	0	*,user,autoreviewer,filemover,reviewer,rollbacker	Quality Assurance	New Registered Users,Technical Administration,Border Control,Quality Assurance	Super Users	2	0
71	322	*,user,autoreviewer,filemover,reviewer,rollbacker,accountcreator	Quality Assurance	New Registered Users,Technical Administration,Border Control,Quality Assurance	Super Users	2	0
72	221	*,user,accountcreator,autoreviewer,filemover,reviewer,rollbacker,templateeditor	Quality Assurance	New Registered Users,Technical Administration,Border Control,Quality Assurance	Super Users	2	0
73	0	*,user,autoreviewer,filemover,reviewer,rollbacker,templateeditor	Quality Assurance	New Registered Users,Technical Administration,Border Control,Quality Assurance	Super Users	2	0
74	0	*,user,reviewer	Quality Assurance	New Registered Users,Quality Assurance	Super Users	2	0
75	19	*,user,rollbacker	Border Control	New Registered Users,Border Control	Super Users	2	0
76	150	*,user,rollbacker,reviewer	Quality Assurance	New Registered Users,Border Control,Quality Assurance	Super Users	2	0
77	315	*,user,reviewer,rollbacker,accountcreator	Quality Assurance	New Registered Users,Technical Administration,Border Control,Quality Assurance	Super Users	2	0
78	485	*,user,reviewer,rollbacker	Quality Assurance	New Registered Users,Border Control,Quality Assurance	Super Users	2	0
79	0	*,user	New Registered Users	New Registered Users	Registered Users	1	0
80	0	*,user,reviewer	Quality Assurance	New Registered Users,Quality Assurance	Super Users	2	0
81	0	*,user,reviewer,rollbacker	Quality Assurance	New Registered Users,Border Control,Quality Assurance	Super Users	2	0
82	13	*,user,reviewer	Quality Assurance	New Registered Users,Quality Assurance	Super Users	2	0
83	26	*,user,reviewer,rollbacker	Quality Assurance	New Registered Users,Border Control,Quality Assurance	Super Users	2	0
84	454	*,user,reviewer,rollbacker,accountcreator	Quality Assurance	New Registered Users,Technical Administration,Border Control,Quality Assurance	Super Users	2	0
85	0	*,user,reviewer,rollbacker	Quality Assurance	New Registered Users,Border Control,Quality Assurance	Super Users	2	0
86	223	*,user,reviewer	Quality Assurance	New Registered Users,Quality Assurance	Super Users	2	0
87	837	*,user,reviewer,autoreviewer	Quality Assurance	New Registered Users,Quality Assurance	Super Users	2	0
88	0	*,user,autoreviewer,reviewer,rollbacker	Quality Assurance	New Registered Users,Border Control,Quality Assurance	Super Users	2	0
89	57	*,user,ipblock-exempt	New Registered Users	New Registered Users	Registered Users	1	0
90	43	*,user,ipblock-exempt,rollbacker	Border Control	New Registered Users,Border Control	Super Users	2	0
91	0	*,user	New Registered Users	New Registered Users	Registered Users	1	0
92	0	*,user,rollbacker	Border Control	New Registered Users,Border Control	Super Users	2	0
93	81	*,user,rollbacker	Border Control	New Registered Users,Border Control	Super Users	2	0
94	0	*,user,rollbacker,reviewer	Quality Assurance	New Registered Users,Border Control,Quality Assurance	Super Users	2	0
95	0	*,user,reviewer	Quality Assurance	New Registered Users,Quality Assurance	Super Users	2	0
96	0	*,user,reviewer	Quality Assurance	New Registered Users,Quality Assurance	Super Users	2	0
97	620	*,user,rollbacker	Border Control	New Registered Users,Border Control	Super Users	2	0
98	0	*,user,rollbacker,reviewer	Quality Assurance	New Registered Users,Border Control,Quality Assurance	Super Users	2	0
99	0	*,user,reviewer	Quality Assurance	New Registered Users,Quality Assurance	Super Users	2	0
100	25	*,user,autoreviewer	Quality Assurance	New Registered Users,Quality Assurance	Super Users	2	0
101	0	*,user	New Registered Users	New Registered Users	Registered Users	1	0
102	2702	*,user,sysop	Administrators	New Registered Users,Administrators	Executives	3	0
103	0	*,user	New Registered Users	New Registered Users	Registered Users	1	0
104	886	*,user,rollbacker	Border Control	New Registered Users,Border Control	Super Users	2	0
105	0	*,user,rollbacker,reviewer	Quality Assurance	New Registered Users,Border Control,Quality Assurance	Super Users	2	0
106	221	*,user,reviewer	Quality Assurance	New Registered Users,Quality Assurance	Super Users	2	0
107	0	*,user,reviewer,autoreviewer	Quality Assurance	New Registered Users,Quality Assurance	Super Users	2	0
108	2333	*,user,rollbacker	Border Control	New Registered Users,Border Control	Super Users	2	0
109	0	*,user	New Registered Users	New Registered Users	Registered Users	1	0
110	1099	*,user,bot	Bot	Bot	Bot	0	1
111	0	*,user	Bot	Bot	Bot	0	1
112	18	*,user,reviewer	Quality Assurance	New Registered Users,Quality Assurance	Super Users	2	0
113	66	*,user,reviewer,rollbacker	Quality Assurance	New Registered Users,Border Control,Quality Assurance	Super Users	2	0
114	75	*,user,reviewer,rollbacker,autoreviewer	Quality Assurance	New Registered Users,Border Control,Quality Assurance	Super Users	2	0
115	39	*,user,autoreviewer,reviewer,rollbacker,abusefilter	Quality Assurance	New Registered Users,Border Control,QA Technicians,Quality Assurance	Super Users	2	0
116	97	*,user,abusefilter,autoreviewer,reviewer,rollbacker,filemover	Quality Assurance	New Registered Users,Technical Administration,Border Control,QA Technicians,Quality Assurance	Super Users	2	0
117	254	*,user,abusefilter,sysop	Administrators	New Registered Users,QA Technicians,Administrators	Executives	3	0
118	161	*,user,sysop	Administrators	New Registered Users,Administrators	Executives	3	0
119	64	*,user,sysop,bureaucrat	Administrators	New Registered Users,Administrators	Executives	3	0
120	450	*,user,bureaucrat,sysop,abusefilter	Administrators	New Registered Users,QA Technicians,Administrators	Executives	3	0
121	37	*,user,bureaucrat,checkuser,oversight	Security Force	New Registered Users,Administrators,Security Force	Executives	4	0
122	1	*,user,abusefilter	QA Technicians	New Registered Users,QA Technicians	Super Users	2	0
123	0	*,user,abusefilter,sysop,bureaucrat	Administrators	New Registered Users,QA Technicians,Administrators	Executives	3	0
124	0	*,user,rollbacker	Border Control	New Registered Users,Border Control	Super Users	2	0
125	89	*,user,autoreviewer	Quality Assurance	New Registered Users,Quality Assurance	Super Users	2	0
126	0	*,user,autoreviewer,reviewer	Quality Assurance	New Registered Users,Quality Assurance	Super Users	2	0
127	0	*,user,rollbacker	Border Control	New Registered Users,Border Control	Super Users	2	0
128	0	*,user,sysop	Administrators	New Registered Users,Administrators	Executives	3	0
129	0	*,user,reviewer	Quality Assurance	New Registered Users,Quality Assurance	Super Users	2	0
130	0	*,user,reviewer	Quality Assurance	New Registered Users,Quality Assurance	Super Users	2	0
131	0	*,user,rollbacker	Border Control	New Registered Users,Border Control	Super Users	2	0
132	24	*,user,rollbacker	Border Control	New Registered Users,Border Control	Super Users	2	0
133	695	*,user,rollbacker,ipblock-exempt	Border Control	New Registered Users,Border Control	Super Users	2	0
134	26	*,user,rollbacker	Border Control	New Registered Users,Border Control	Super Users	2	0
135	62	*,user,rollbacker,ipblock-exempt	Border Control	New Registered Users,Border Control	Super Users	2	0
136	15	*,user,rollbacker	Border Control	New Registered Users,Border Control	Super Users	2	0
137	757	*,user,rollbacker,ipblock-exempt	Border Control	New Registered Users,Border Control	Super Users	2	0
138	0	*,user,rollbacker	Border Control	New Registered Users,Border Control	Super Users	2	0
139	2	*,user,autoreviewer	Quality Assurance	New Registered Users,Quality Assurance	Super Users	2	0
140	202	*,user	New Registered Users	New Registered Users	Registered Users	1	0
141	0	*,user,autoreviewer	Quality Assurance	New Registered Users,Quality Assurance	Super Users	2	0
142	0	*,user,reviewer	Quality Assurance	New Registered Users,Quality Assurance	Super Users	2	0
143	290	*,user,rollbacker	Border Control	New Registered Users,Border Control	Super Users	2	0
144	0	*,user,rollbacker,reviewer	Quality Assurance	New Registered Users,Border Control,Quality Assurance	Super Users	2	0
145	1	*,user,reviewer	Quality Assurance	New Registered Users,Quality Assurance	Super Users	2	0
146	0	*,user,reviewer,rollbacker	Quality Assurance	New Registered Users,Border Control,Quality Assurance	Super Users	2	0
147	0	*,user,rollbacker	Border Control	New Registered Users,Border Control	Super Users	2	0
148	0	*,user,reviewer	Quality Assurance	New Registered Users,Quality Assurance	Super Users	2	0
149	215	*,user,rollbacker	Border Control	New Registered Users,Border Control	Super Users	2	0
150	239	*,user,rollbacker,autoreviewer,reviewer	Quality Assurance	New Registered Users,Border Control,Quality Assurance	Super Users	2	0
151	0	*,user,sysop	Administrators	New Registered Users,Administrators	Executives	3	0
152	0	*,user,sysop,ipblock-exempt	Administrators	New Registered Users,Administrators	Executives	3	0
153	55	*,user,sysop	Administrators	New Registered Users,Administrators	Executives	3	0
154	0	*,user,sysop,rollbacker	Administrators	New Registered Users,Border Control,Administrators	Executives	3	0
155	0	*,user,sysop	Administrators	New Registered Users,Administrators	Executives	3	0
156	0	*,user,sysop	Administrators	New Registered Users,Administrators	Executives	3	0
157	0	*,user,reviewer	Quality Assurance	New Registered Users,Quality Assurance	Super Users	2	0
158	0	*,user,autoreviewer	Quality Assurance	New Registered Users,Quality Assurance	Super Users	2	0
159	0	*,user	New Registered Users	New Registered Users	Registered Users	1	0
160	1120	*,user,rollbacker	Border Control	New Registered Users,Border Control	Super Users	2	0
161	0	*,user	New Registered Users	New Registered Users	Registered Users	1	0
162	480	*,user,rollbacker	Border Control	New Registered Users,Border Control	Super Users	2	0
163	1415	*,user,rollbacker,reviewer	Quality Assurance	New Registered Users,Border Control,Quality Assurance	Super Users	2	0
164	0	*,user,reviewer,rollbacker,autoreviewer	Quality Assurance	New Registered Users,Border Control,Quality Assurance	Super Users	2	0
165	2	*,user,bot	Bot	Bot	Bot	0	1
166	68	*,user,bot,rollbacker	Bot	Bot	Bot	0	1
167	1011	*,user,bot,rollbacker,ipblock-exempt	Bot	Bot	Bot	0	1
168	854	*,user,bot,rollbacker	Bot	Bot	Bot	0	1
169	0	*,user,bot	Bot	Bot	Bot	0	1
170	698	*,user,rollbacker	Border Control	New Registered Users,Border Control	Super Users	2	0
171	0	*,user,rollbacker,reviewer	Quality Assurance	New Registered Users,Border Control,Quality Assurance	Super Users	2	0
172	0	*,user,reviewer	Quality Assurance	New Registered Users,Quality Assurance	Super Users	2	0
173	83	*,user,reviewer,autoreviewer	Quality Assurance	New Registered Users,Quality Assurance	Super Users	2	0
174	282	*,user	New Registered Users	New Registered Users	Registered Users	1	0
175	608	*,user,autoreviewer	Quality Assurance	New Registered Users,Quality Assurance	Super Users	2	0
176	0	*,user	New Registered Users	New Registered Users	Registered Users	1	0
177	0	*,user,reviewer	Quality Assurance	New Registered Users,Quality Assurance	Super Users	2	0
178	0	*,user,reviewer	Quality Assurance	New Registered Users,Quality Assurance	Super Users	2	0
179	346	*,user,reviewer	Quality Assurance	New Registered Users,Quality Assurance	Super Users	2	0
180	0	*,user,reviewer,autoreviewer	Quality Assurance	New Registered Users,Quality Assurance	Super Users	2	0
181	0	*,user,autoreviewer	Quality Assurance	New Registered Users,Quality Assurance	Super Users	2	0
182	269	*,user	New Registered Users	New Registered Users	Registered Users	1	0
183	89	*,user,autoreviewer	Quality Assurance	New Registered Users,Quality Assurance	Super Users	2	0
184	0	*,user,autoreviewer,reviewer	Quality Assurance	New Registered Users,Quality Assurance	Super Users	2	0
185	0	*,user,rollbacker	Border Control	New Registered Users,Border Control	Super Users	2	0
186	657	*,user,rollbacker	Border Control	New Registered Users,Border Control	Super Users	2	0
187	0	*,user	New Registered Users	New Registered Users	Registered Users	1	0
188	20	*,user,rollbacker	Border Control	New Registered Users,Border Control	Super Users	2	0
189	0	*,user,rollbacker,reviewer	Quality Assurance	New Registered Users,Border Control,Quality Assurance	Super Users	2	0
190	119	*,user,autoreviewer	Quality Assurance	New Registered Users,Quality Assurance	Super Users	2	0
191	0	*,user,autoreviewer,reviewer	Quality Assurance	New Registered Users,Quality Assurance	Super Users	2	0
192	1120	*,user,rollbacker	Border Control	New Registered Users,Border Control	Super Users	2	0
193	516	*,user,rollbacker,reviewer	Quality Assurance	New Registered Users,Border Control,Quality Assurance	Super Users	2	0
194	214	*,user,reviewer,rollbacker,ipblock-exempt	Quality Assurance	New Registered Users,Border Control,Quality Assurance	Super Users	2	0
195	600	*,user,reviewer,rollbacker	Quality Assurance	New Registered Users,Border Control,Quality Assurance	Super Users	2	0
196	0	*,user,reviewer,rollbacker,accountcreator	Quality Assurance	New Registered Users,Technical Administration,Border Control,Quality Assurance	Super Users	2	0
197	34	*,user,ipblock-exempt,rollbacker	Border Control	New Registered Users,Border Control	Super Users	2	0
198	226	*,user,ipblock-exempt,rollbacker,reviewer	Quality Assurance	New Registered Users,Border Control,Quality Assurance	Super Users	2	0
199	20	*,user,ipblock-exempt,reviewer,rollbacker,autoreviewer	Quality Assurance	New Registered Users,Border Control,Quality Assurance	Super Users	2	0
200	0	*,user,autoreviewer,reviewer,rollbacker	Quality Assurance	New Registered Users,Border Control,Quality Assurance	Super Users	2	0
201	380	*,user,rollbacker	Border Control	New Registered Users,Border Control	Super Users	2	0
202	0	*,user,rollbacker,reviewer	Quality Assurance	New Registered Users,Border Control,Quality Assurance	Super Users	2	0
203	0	*,user,sysop	Administrators	New Registered Users,Administrators	Executives	3	0
204	0	*,user,reviewer	Quality Assurance	New Registered Users,Quality Assurance	Super Users	2	0
205	135	*,user,rollbacker	Border Control	New Registered Users,Border Control	Super Users	2	0
206	60	*,user	New Registered Users	New Registered Users	Registered Users	1	0
207	559	*,user,rollbacker	Border Control	New Registered Users,Border Control	Super Users	2	0
208	0	*,user	New Registered Users	New Registered Users	Registered Users	1	0
209	245	*,user,reviewer	Quality Assurance	New Registered Users,Quality Assurance	Super Users	2	0
210	0	*,user,reviewer,rollbacker	Quality Assurance	New Registered Users,Border Control,Quality Assurance	Super Users	2	0
211	0	*,user,rollbacker	Border Control	New Registered Users,Border Control	Super Users	2	0
212	0	*,user,reviewer	Quality Assurance	New Registered Users,Quality Assurance	Super Users	2	0
213	875	*,user,rollbacker	Border Control	New Registered Users,Border Control	Super Users	2	0
214	0	*,user,rollbacker,reviewer	Quality Assurance	New Registered Users,Border Control,Quality Assurance	Super Users	2	0
215	119	*,user,rollbacker	Border Control	New Registered Users,Border Control	Super Users	2	0
216	118	*,user,rollbacker,autoreviewer	Quality Assurance	New Registered Users,Border Control,Quality Assurance	Super Users	2	0
217	0	*,user,autoreviewer,rollbacker,reviewer	Quality Assurance	New Registered Users,Border Control,Quality Assurance	Super Users	2	0
218	0	*,user	New Registered Users	New Registered Users	Registered Users	1	0
219	2486	*,user,sysop	Administrators	New Registered Users,Administrators	Executives	3	0
220	0	*,user	New Registered Users	New Registered Users	Registered Users	1	0
221	224	*,user,reviewer	Quality Assurance	New Registered Users,Quality Assurance	Super Users	2	0
222	0	*,user,reviewer,autoreviewer	Quality Assurance	New Registered Users,Quality Assurance	Super Users	2	0
223	292	*,user,reviewer	Quality Assurance	New Registered Users,Quality Assurance	Super Users	2	0
224	0	*,user,reviewer,rollbacker	Quality Assurance	New Registered Users,Border Control,Quality Assurance	Super Users	2	0
225	0	*,user,reviewer	Quality Assurance	New Registered Users,Quality Assurance	Super Users	2	0
226	0	*,user,rollbacker	Border Control	New Registered Users,Border Control	Super Users	2	0
227	173	*,user,ipblock-exempt	New Registered Users	New Registered Users	Registered Users	1	0
228	217	*,user,ipblock-exempt,reviewer	Quality Assurance	New Registered Users,Quality Assurance	Super Users	2	0
229	280	*,user,reviewer	Quality Assurance	New Registered Users,Quality Assurance	Super Users	2	0
230	0	*,user,reviewer,ipblock-exempt	Quality Assurance	New Registered Users,Quality Assurance	Super Users	2	0
231	275	*,user,rollbacker	Border Control	New Registered Users,Border Control	Super Users	2	0
232	0	*,user,rollbacker,reviewer	Quality Assurance	New Registered Users,Border Control,Quality Assurance	Super Users	2	0
233	0	*,user,reviewer	Quality Assurance	New Registered Users,Quality Assurance	Super Users	2	0
234	0	*,user,reviewer	Quality Assurance	New Registered Users,Quality Assurance	Super Users	2	0
235	0	*,user,rollbacker	Border Control	New Registered Users,Border Control	Super Users	2	0
236	0	*,user,reviewer	Quality Assurance	New Registered Users,Quality Assurance	Super Users	2	0
237	0	*,user,reviewer	Quality Assurance	New Registered Users,Quality Assurance	Super Users	2	0
238	63	*,user,rollbacker	Border Control	New Registered Users,Border Control	Super Users	2	0
239	51	*,user,rollbacker,accountcreator	Border Control	New Registered Users,Technical Administration,Border Control	Super Users	2	0
240	11	*,user,rollbacker	Border Control	New Registered Users,Border Control	Super Users	2	0
241	372	*,user	New Registered Users	New Registered Users	Registered Users	1	0
242	3	*,user,rollbacker	Border Control	New Registered Users,Border Control	Super Users	2	0
243	78	*,user,rollbacker,accountcreator	Border Control	New Registered Users,Technical Administration,Border Control	Super Users	2	0
244	204	*,user,rollbacker	Border Control	New Registered Users,Border Control	Super Users	2	0
245	60	*,user,rollbacker,reviewer	Quality Assurance	New Registered Users,Border Control,Quality Assurance	Super Users	2	0
246	0	*,user	New Registered Users	New Registered Users	Registered Users	1	0
247	0	*,user,bot	Bot	Bot	Bot	0	1
248	2733	*,user,bot	Bot	Bot	Bot	0	1
249	0	*,user	Bot	Bot	Bot	0	1
250	0	*,user,rollbacker	Border Control	New Registered Users,Border Control	Super Users	2	0
251	491	*,user,rollbacker	Border Control	New Registered Users,Border Control	Super Users	2	0
252	0	*,user	New Registered Users	New Registered Users	Registered Users	1	0
253	4	*,user,rollbacker	Border Control	New Registered Users,Border Control	Super Users	2	0
254	116	*,user,rollbacker,reviewer	Quality Assurance	New Registered Users,Border Control,Quality Assurance	Super Users	2	0
255	878	*,user,reviewer,rollbacker,ipblock-exempt	Quality Assurance	New Registered Users,Border Control,Quality Assurance	Super Users	2	0
256	0	*,user,reviewer,rollbacker	Quality Assurance	New Registered Users,Border Control,Quality Assurance	Super Users	2	0
257	0	*,user,sysop	Administrators	New Registered Users,Administrators	Executives	3	0
258	0	*,user,rollbacker	Border Control	New Registered Users,Border Control	Super Users	2	0
259	0	*,user,sysop	Administrators	New Registered Users,Administrators	Executives	3	0
260	0	*,user,sysop	Administrators	New Registered Users,Administrators	Executives	3	0
261	0	*,user,autoreviewer,reviewer	Quality Assurance	New Registered Users,Quality Assurance	Super Users	2	0
262	0	*,user,rollbacker	Border Control	New Registered Users,Border Control	Super Users	2	0
263	0	*,user,rollbacker	Border Control	New Registered Users,Border Control	Super Users	2	0
264	39	*,user,checkuser,sysop,oversight	Security Force	New Registered Users,Administrators,Security Force	Executives	4	0
265	0	*,user,checkuser,oversight,sysop,abusefilter	Security Force	New Registered Users,QA Technicians,Administrators,Security Force	Executives	4	0
266	0	*,user,reviewer	Quality Assurance	New Registered Users,Quality Assurance	Super Users	2	0
267	939	*,user,reviewer	Quality Assurance	New Registered Users,Quality Assurance	Super Users	2	0
268	0	*,user	New Registered Users	New Registered Users	Registered Users	1	0
269	0	*,user,autoreviewer	Quality Assurance	New Registered Users,Quality Assurance	Super Users	2	0
270	0	*,user,rollbacker	Border Control	New Registered Users,Border Control	Super Users	2	0
271	0	*,user,rollbacker	Border Control	New Registered Users,Border Control	Super Users	2	0
272	1019	*,user,sysop	Administrators	New Registered Users,Administrators	Executives	3	0
273	33	*,user,sysop,rollbacker	Administrators	New Registered Users,Border Control,Administrators	Executives	3	0
274	395	*,user,sysop	Administrators	New Registered Users,Administrators	Executives	3	0
275	0	*,user,sysop,abusefilter	Administrators	New Registered Users,QA Technicians,Administrators	Executives	3	0
276	435	*,user,rollbacker	Border Control	New Registered Users,Border Control	Super Users	2	0
277	0	*,user,rollbacker,reviewer	Quality Assurance	New Registered Users,Border Control,Quality Assurance	Super Users	2	0
278	247	*,user,reviewer	Quality Assurance	New Registered Users,Quality Assurance	Super Users	2	0
279	0	*,user,reviewer,autoreviewer	Quality Assurance	New Registered Users,Quality Assurance	Super Users	2	0
280	443	*,user,rollbacker	Border Control	New Registered Users,Border Control	Super Users	2	0
281	197	*,user	New Registered Users	New Registered Users	Registered Users	1	0
282	317	*,user,reviewer	Quality Assurance	New Registered Users,Quality Assurance	Super Users	2	0
283	0	*,user	New Registered Users	New Registered Users	Registered Users	1	0
284	184	*,user,rollbacker	Border Control	New Registered Users,Border Control	Super Users	2	0
285	224	*,user,rollbacker,reviewer	Quality Assurance	New Registered Users,Border Control,Quality Assurance	Super Users	2	0
286	0	*,user,reviewer,rollbacker,autoreviewer	Quality Assurance	New Registered Users,Border Control,Quality Assurance	Super Users	2	0
287	0	*,user,reviewer	Quality Assurance	New Registered Users,Quality Assurance	Super Users	2	0
288	541	*,user,rollbacker	Border Control	New Registered Users,Border Control	Super Users	2	0
289	703	*,user,sysop	Administrators	New Registered Users,Administrators	Executives	3	0
290	0	*,user	New Registered Users	New Registered Users	Registered Users	1	0
291	5	*,user,sysop	Administrators	New Registered Users,Administrators	Executives	3	0
292	732	*,user	New Registered Users	New Registered Users	Registered Users	1	0
293	4	*,user,rollbacker	Border Control	New Registered Users,Border Control	Super Users	2	0
294	0	*,user,rollbacker,reviewer	Quality Assurance	New Registered Users,Border Control,Quality Assurance	Super Users	2	0
295	0	*,user,reviewer,rollbacker,filemover	Quality Assurance	New Registered Users,Technical Administration,Border Control,Quality Assurance	Super Users	2	0
296	0	*,user,reviewer	Quality Assurance	New Registered Users,Quality Assurance	Super Users	2	0
297	266	*,user,rollbacker	Border Control	New Registered Users,Border Control	Super Users	2	0
298	0	*,user	New Registered Users	New Registered Users	Registered Users	1	0
299	547	*,user,rollbacker	Border Control	New Registered Users,Border Control	Super Users	2	0
300	0	*,user,rollbacker,reviewer	Quality Assurance	New Registered Users,Border Control,Quality Assurance	Super Users	2	0
301	215	*,user,reviewer	Quality Assurance	New Registered Users,Quality Assurance	Super Users	2	0
302	0	*,user,reviewer,autoreviewer	Quality Assurance	New Registered Users,Quality Assurance	Super Users	2	0
303	134	*,user,ipblock-exempt	New Registered Users	New Registered Users	Registered Users	1	0
304	0	*,user	New Registered Users	New Registered Users	Registered Users	1	0
305	0	*,user,rollbacker	Border Control	New Registered Users,Border Control	Super Users	2	0
306	41	*,user,ipblock-exempt	New Registered Users	New Registered Users	Registered Users	1	0
307	585	*,user,ipblock-exempt,rollbacker	Border Control	New Registered Users,Border Control	Super Users	2	0
308	167	*,user,rollbacker	Border Control	New Registered Users,Border Control	Super Users	2	0
309	0	*,user	New Registered Users	New Registered Users	Registered Users	1	0
310	53	*,user,reviewer	Quality Assurance	New Registered Users,Quality Assurance	Super Users	2	0
311	189	*,user,reviewer,ipblock-exempt	Quality Assurance	New Registered Users,Quality Assurance	Super Users	2	0
312	0	*,user,reviewer	Quality Assurance	New Registered Users,Quality Assurance	Super Users	2	0
313	0	*,user,(none)	Bot	Bot	Bot	0	1
314	529	*,user,rollbacker	Border Control	New Registered Users,Border Control	Super Users	2	0
315	357	*,user,rollbacker,autoreviewer	Quality Assurance	New Registered Users,Border Control,Quality Assurance	Super Users	2	0
316	0	*,user,autoreviewer,rollbacker,reviewer	Quality Assurance	New Registered Users,Border Control,Quality Assurance	Super Users	2	0
317	128	*,user,rollbacker	Border Control	New Registered Users,Border Control	Super Users	2	0
318	301	*,user,rollbacker,autoreviewer	Quality Assurance	New Registered Users,Border Control,Quality Assurance	Super Users	2	0
319	0	*,user,autoreviewer,rollbacker,reviewer	Quality Assurance	New Registered Users,Border Control,Quality Assurance	Super Users	2	0
320	0	*,user,rollbacker	Border Control	New Registered Users,Border Control	Super Users	2	0
321	0	*,user,rollbacker	Border Control	New Registered Users,Border Control	Super Users	2	0
322	0	*,user,reviewer	Quality Assurance	New Registered Users,Quality Assurance	Super Users	2	0
323	0	*,user,reviewer	Quality Assurance	New Registered Users,Quality Assurance	Super Users	2	0
324	224	*,user,reviewer	Quality Assurance	New Registered Users,Quality Assurance	Super Users	2	0
325	0	*,user,reviewer,autoreviewer	Quality Assurance	New Registered Users,Quality Assurance	Super Users	2	0
326	0	*,user,reviewer	Quality Assurance	New Registered Users,Quality Assurance	Super Users	2	0
327	358	*,user,autoreviewer	Quality Assurance	New Registered Users,Quality Assurance	Super Users	2	0
328	0	*,user,autoreviewer,reviewer	Quality Assurance	New Registered Users,Quality Assurance	Super Users	2	0
329	0	*,user,reviewer	Quality Assurance	New Registered Users,Quality Assurance	Super Users	2	0
330	3	*,user,autoreviewer	Quality Assurance	New Registered Users,Quality Assurance	Super Users	2	0
331	292	*,user,autoreviewer,rollbacker	Quality Assurance	New Registered Users,Border Control,Quality Assurance	Super Users	2	0
332	0	*,user,autoreviewer,rollbacker,reviewer	Quality Assurance	New Registered Users,Border Control,Quality Assurance	Super Users	2	0
333	2403	*,user,sysop	Administrators	New Registered Users,Administrators	Executives	3	0
334	0	*,user,sysop,bureaucrat	Administrators	New Registered Users,Administrators	Executives	3	0
335	110	*,user,rollbacker	Border Control	New Registered Users,Border Control	Super Users	2	0
336	32	*,user,rollbacker,ipblock-exempt	Border Control	New Registered Users,Border Control	Super Users	2	0
337	246	*,user,ipblock-exempt,rollbacker,reviewer	Quality Assurance	New Registered Users,Border Control,Quality Assurance	Super Users	2	0
338	25	*,user,reviewer,rollbacker	Quality Assurance	New Registered Users,Border Control,Quality Assurance	Super Users	2	0
339	1022	*,user,reviewer,rollbacker,filemover	Quality Assurance	New Registered Users,Technical Administration,Border Control,Quality Assurance	Super Users	2	0
340	0	*,user,sysop	Administrators	New Registered Users,Administrators	Executives	3	0
341	1354	*,user,rollbacker	Border Control	New Registered Users,Border Control	Super Users	2	0
342	0	*,user,rollbacker,ipblock-exempt	Border Control	New Registered Users,Border Control	Super Users	2	0
343	5	*,user,reviewer	Quality Assurance	New Registered Users,Quality Assurance	Super Users	2	0
344	3	*,user,reviewer,rollbacker	Quality Assurance	New Registered Users,Border Control,Quality Assurance	Super Users	2	0
345	0	*,user,reviewer	Quality Assurance	New Registered Users,Quality Assurance	Super Users	2	0
346	132	*,user,reviewer,rollbacker	Quality Assurance	New Registered Users,Border Control,Quality Assurance	Super Users	2	0
347	4	*,user,reviewer,rollbacker,ipblock-exempt	Quality Assurance	New Registered Users,Border Control,Quality Assurance	Super Users	2	0
348	13	*,user,reviewer,rollbacker	Quality Assurance	New Registered Users,Border Control,Quality Assurance	Super Users	2	0
349	0	*,user	New Registered Users	New Registered Users	Registered Users	1	0
350	790	*,user,sysop	Administrators	New Registered Users,Administrators	Executives	3	0
351	2	*,user,sysop,rollbacker,confirmed,autoreviewer	Administrators	New Registered Users,Border Control,Quality Assurance,Administrators	Executives	3	0
352	610	*,user,sysop	Administrators	New Registered Users,Administrators	Executives	3	0
353	0	*,user	New Registered Users	New Registered Users	Registered Users	1	0
354	5	*,user,sysop	Administrators	New Registered Users,Administrators	Executives	3	0
355	0	*,user	New Registered Users	New Registered Users	Registered Users	1	0
356	890	*,user,rollbacker	Border Control	New Registered Users,Border Control	Super Users	2	0
357	0	*,user,rollbacker,reviewer	Quality Assurance	New Registered Users,Border Control,Quality Assurance	Super Users	2	0
358	0	*,user,reviewer	Quality Assurance	New Registered Users,Quality Assurance	Super Users	2	0
359	0	*,user,reviewer	Quality Assurance	New Registered Users,Quality Assurance	Super Users	2	0
360	0	*,user,rollbacker	Border Control	New Registered Users,Border Control	Super Users	2	0
361	0	*,user,rollbacker	Border Control	New Registered Users,Border Control	Super Users	2	0
362	2500	*,user,sysop	Administrators	New Registered Users,Administrators	Executives	3	0
363	788	*,user,sysop	Administrators	New Registered Users,Administrators	Executives	3	0
364	0	*,user	New Registered Users	New Registered Users	Registered Users	1	0
365	0	*,user,reviewer	Quality Assurance	New Registered Users,Quality Assurance	Super Users	2	0
366	211	*,user,rollbacker	Border Control	New Registered Users,Border Control	Super Users	2	0
367	0	*,user,rollbacker,reviewer	Quality Assurance	New Registered Users,Border Control,Quality Assurance	Super Users	2	0
368	358	*,user,autoreviewer	Quality Assurance	New Registered Users,Quality Assurance	Super Users	2	0
369	0	*,user,autoreviewer,reviewer	Quality Assurance	New Registered Users,Quality Assurance	Super Users	2	0
370	0	*,user,rollbacker	Border Control	New Registered Users,Border Control	Super Users	2	0
371	28	*,user,rollbacker	Border Control	New Registered Users,Border Control	Super Users	2	0
372	86	*,user,rollbacker,autoreviewer	Quality Assurance	New Registered Users,Border Control,Quality Assurance	Super Users	2	0
373	0	*,user,autoreviewer,rollbacker,reviewer	Quality Assurance	New Registered Users,Border Control,Quality Assurance	Super Users	2	0
374	490	*,user,sysop	Administrators	New Registered Users,Administrators	Executives	3	0
375	136	*,user,sysop,abusefilter	Administrators	New Registered Users,QA Technicians,Administrators	Executives	3	0
376	0	*,user,sysop	Administrators	New Registered Users,Administrators	Executives	3	0
377	153	*,user,sysop,abusefilter	Administrators	New Registered Users,QA Technicians,Administrators	Executives	3	0
378	1208	*,user,sysop	Administrators	New Registered Users,Administrators	Executives	3	0
379	411	*,user,sysop,reviewer	Administrators	New Registered Users,Quality Assurance,Administrators	Executives	3	0
380	0	*,user,sysop	Administrators	New Registered Users,Administrators	Executives	3	0
381	0	*,user,reviewer	Quality Assurance	New Registered Users,Quality Assurance	Super Users	2	0
382	4	*,user,autoreviewer	Quality Assurance	New Registered Users,Quality Assurance	Super Users	2	0
383	169	*,user,autoreviewer,rollbacker	Quality Assurance	New Registered Users,Border Control,Quality Assurance	Super Users	2	0
384	185	*,user,autoreviewer,rollbacker,ipblock-exempt	Quality Assurance	New Registered Users,Border Control,Quality Assurance	Super Users	2	0
385	245	*,user,autoreviewer,ipblock-exempt,rollbacker,reviewer	Quality Assurance	New Registered Users,Border Control,Quality Assurance	Super Users	2	0
386	0	*,user,autoreviewer,reviewer,rollbacker	Quality Assurance	New Registered Users,Border Control,Quality Assurance	Super Users	2	0
387	0	*,user,reviewer	Quality Assurance	New Registered Users,Quality Assurance	Super Users	2	0
388	0	*,user,reviewer	Quality Assurance	New Registered Users,Quality Assurance	Super Users	2	0
389	4	*,user,rollbacker	Border Control	New Registered Users,Border Control	Super Users	2	0
390	0	*,user,rollbacker,reviewer	Quality Assurance	New Registered Users,Border Control,Quality Assurance	Super Users	2	0
391	12	*,user,rollbacker	Border Control	New Registered Users,Border Control	Super Users	2	0
392	3	*,user	New Registered Users	New Registered Users	Registered Users	1	0
393	272	*,user,ipblock-exempt,rollbacker	Border Control	New Registered Users,Border Control	Super Users	2	0
394	18	*,user,ipblock-exempt,rollbacker,reviewer	Quality Assurance	New Registered Users,Border Control,Quality Assurance	Super Users	2	0
395	38	*,user,reviewer,rollbacker	Quality Assurance	New Registered Users,Border Control,Quality Assurance	Super Users	2	0
396	26	*,user	New Registered Users	New Registered Users	Registered Users	1	0
397	111	*,user,reviewer,ipblock-exempt,rollbacker	Quality Assurance	New Registered Users,Border Control,Quality Assurance	Super Users	2	0
398	0	*,user,reviewer,rollbacker	Quality Assurance	New Registered Users,Border Control,Quality Assurance	Super Users	2	0
399	0	*,user,reviewer	Quality Assurance	New Registered Users,Quality Assurance	Super Users	2	0
400	140	*,user,reviewer	Quality Assurance	New Registered Users,Quality Assurance	Super Users	2	0
401	0	*,user,reviewer,autoreviewer	Quality Assurance	New Registered Users,Quality Assurance	Super Users	2	0
402	0	*,user,reviewer	Quality Assurance	New Registered Users,Quality Assurance	Super Users	2	0
403	0	*,user,reviewer	Quality Assurance	New Registered Users,Quality Assurance	Super Users	2	0
404	22	*,user,reviewer	Quality Assurance	New Registered Users,Quality Assurance	Super Users	2	0
405	0	*,user,reviewer,autoreviewer	Quality Assurance	New Registered Users,Quality Assurance	Super Users	2	0
406	222	*,user,reviewer	Quality Assurance	New Registered Users,Quality Assurance	Super Users	2	0
407	0	*,user,reviewer,autoreviewer	Quality Assurance	New Registered Users,Quality Assurance	Super Users	2	0
408	1791	*,user,sysop	Administrators	New Registered Users,Administrators	Executives	3	0
409	0	*,user	New Registered Users	New Registered Users	Registered Users	1	0
410	5	*,user,sysop	Administrators	New Registered Users,Administrators	Executives	3	0
411	0	*,user	New Registered Users	New Registered Users	Registered Users	1	0
412	305	*,user,sysop	Administrators	New Registered Users,Administrators	Executives	3	0
413	8	*,user,sysop,rollbacker	Administrators	New Registered Users,Border Control,Administrators	Executives	3	0
414	4	*,user,sysop	Administrators	New Registered Users,Administrators	Executives	3	0
415	81	*,user,sysop,rollbacker	Administrators	New Registered Users,Border Control,Administrators	Executives	3	0
416	371	*,user,sysop	Administrators	New Registered Users,Administrators	Executives	3	0
417	213	*,user,sysop,abusefilter	Administrators	New Registered Users,QA Technicians,Administrators	Executives	3	0
418	0	*,user,sysop	Administrators	New Registered Users,Administrators	Executives	3	0
419	333	*,user,sysop,abusefilter	Administrators	New Registered Users,QA Technicians,Administrators	Executives	3	0
420	9	*,user,sysop,reviewer,rollbacker	Administrators	New Registered Users,Border Control,Quality Assurance,Administrators	Executives	3	0
421	551	*,user,sysop	Administrators	New Registered Users,Administrators	Executives	3	0
422	0	*,user	New Registered Users	New Registered Users	Registered Users	1	0
423	1	*,user,autoreviewer	Quality Assurance	New Registered Users,Quality Assurance	Super Users	2	0
424	0	*,user,autoreviewer,rollbacker	Quality Assurance	New Registered Users,Border Control,Quality Assurance	Super Users	2	0
425	0	*,user,reviewer	Quality Assurance	New Registered Users,Quality Assurance	Super Users	2	0
426	461	*,user,rollbacker	Border Control	New Registered Users,Border Control	Super Users	2	0
427	0	*,user,rollbacker,reviewer	Quality Assurance	New Registered Users,Border Control,Quality Assurance	Super Users	2	0
428	35	*,user,reviewer	Quality Assurance	New Registered Users,Quality Assurance	Super Users	2	0
429	0	*,user,reviewer,rollbacker	Quality Assurance	New Registered Users,Border Control,Quality Assurance	Super Users	2	0
430	453	*,user,rollbacker	Border Control	New Registered Users,Border Control	Super Users	2	0
431	0	*,user	New Registered Users	New Registered Users	Registered Users	1	0
432	2087	*,user,sysop	Administrators	New Registered Users,Administrators	Executives	3	0
433	0	*,user	New Registered Users	New Registered Users	Registered Users	1	0
434	5	*,user,sysop	Administrators	New Registered Users,Administrators	Executives	3	0
435	0	*,user	New Registered Users	New Registered Users	Registered Users	1	0
436	201	*,user,rollbacker	Border Control	New Registered Users,Border Control	Super Users	2	0
437	0	*,user,rollbacker,reviewer	Quality Assurance	New Registered Users,Border Control,Quality Assurance	Super Users	2	0
438	0	*,user,reviewer	Quality Assurance	New Registered Users,Quality Assurance	Super Users	2	0
439	0	*,user,bot	Bot	Bot	Bot	0	1
440	0	*,user,reviewer	Quality Assurance	New Registered Users,Quality Assurance	Super Users	2	0
441	271	*,user,rollbacker	Border Control	New Registered Users,Border Control	Super Users	2	0
442	155	*,user,rollbacker,reviewer	Quality Assurance	New Registered Users,Border Control,Quality Assurance	Super Users	2	0
443	1	*,user,reviewer,rollbacker,accountcreator	Quality Assurance	New Registered Users,Technical Administration,Border Control,Quality Assurance	Super Users	2	0
444	9	*,user,accountcreator,reviewer,rollbacker,ipblock-exempt	Quality Assurance	New Registered Users,Technical Administration,Border Control,Quality Assurance	Super Users	2	0
445	65	*,user,accountcreator,reviewer,rollbacker	Quality Assurance	New Registered Users,Technical Administration,Border Control,Quality Assurance	Super Users	2	0
446	33	*,user,accountcreator,reviewer,rollbacker,ipblock-exempt	Quality Assurance	New Registered Users,Technical Administration,Border Control,Quality Assurance	Super Users	2	0
447	48	*,user,accountcreator,ipblock-exempt,reviewer,rollbacker,filemover	Quality Assurance	New Registered Users,Technical Administration,Border Control,Quality Assurance	Super Users	2	0
448	102	*,user,accountcreator,filemover,reviewer,rollbacker	Quality Assurance	New Registered Users,Technical Administration,Border Control,Quality Assurance	Super Users	2	0
449	189	*,user,accountcreator,filemover,reviewer	Quality Assurance	New Registered Users,Technical Administration,Quality Assurance	Super Users	2	0
450	125	*,user,filemover,reviewer	Quality Assurance	New Registered Users,Technical Administration,Quality Assurance	Super Users	2	0
451	262	*,user,filemover,reviewer,ipblock-exempt	Quality Assurance	New Registered Users,Technical Administration,Quality Assurance	Super Users	2	0
452	68	*,user	New Registered Users	New Registered Users	Registered Users	1	0
453	0	*,user,reviewer,rollbacker,filemover	Quality Assurance	New Registered Users,Technical Administration,Border Control,Quality Assurance	Super Users	2	0
454	79	*,user,rollbacker	Border Control	New Registered Users,Border Control	Super Users	2	0
455	178	*,user,rollbacker,accountcreator	Border Control	New Registered Users,Technical Administration,Border Control	Super Users	2	0
456	1563	*,user,sysop	Administrators	New Registered Users,Administrators	Executives	3	0
457	109	*,user,sysop,abusefilter	Administrators	New Registered Users,QA Technicians,Administrators	Executives	3	0
458	0	*,user,abusefilter,sysop,bureaucrat	Administrators	New Registered Users,QA Technicians,Administrators	Executives	3	0
459	0	*,user,rollbacker	Border Control	New Registered Users,Border Control	Super Users	2	0
460	0	*,user,rollbacker	Border Control	New Registered Users,Border Control	Super Users	2	0
461	0	*,user,reviewer	Quality Assurance	New Registered Users,Quality Assurance	Super Users	2	0
462	604	*,user,rollbacker	Border Control	New Registered Users,Border Control	Super Users	2	0
463	0	*,user,rollbacker,reviewer	Quality Assurance	New Registered Users,Border Control,Quality Assurance	Super Users	2	0
464	157	*,user,rollbacker	Border Control	New Registered Users,Border Control	Super Users	2	0
465	102	*,user,sysop	Administrators	New Registered Users,Administrators	Executives	3	0
466	138	*,user,sysop,ipblock-exempt	Administrators	New Registered Users,Administrators	Executives	3	0
467	0	*,user,sysop	Administrators	New Registered Users,Administrators	Executives	3	0
468	0	*,user,bot	Bot	Bot	Bot	0	1
469	255	*,user,autoreviewer	Quality Assurance	New Registered Users,Quality Assurance	Super Users	2	0
470	0	*,user	New Registered Users	New Registered Users	Registered Users	1	0
471	34	*,user,rollbacker	Border Control	New Registered Users,Border Control	Super Users	2	0
472	53	*,user,rollbacker,accountcreator	Border Control	New Registered Users,Technical Administration,Border Control	Super Users	2	0
473	155	*,user,rollbacker	Border Control	New Registered Users,Border Control	Super Users	2	0
474	11	*,user,sysop	Administrators	New Registered Users,Administrators	Executives	3	0
475	840	*,user,sysop,abusefilter	Administrators	New Registered Users,QA Technicians,Administrators	Executives	3	0
476	0	*,user	New Registered Users	New Registered Users	Registered Users	1	0
477	0	*,user,sysop	Administrators	New Registered Users,Administrators	Executives	3	0
478	233	*,user,rollbacker	Border Control	New Registered Users,Border Control	Super Users	2	0
479	0	*,user	New Registered Users	New Registered Users	Registered Users	1	0
480	279	*,user,rollbacker	Border Control	New Registered Users,Border Control	Super Users	2	0
481	196	*,user,rollbacker,autoreviewer	Quality Assurance	New Registered Users,Border Control,Quality Assurance	Super Users	2	0
482	0	*,user,autoreviewer,rollbacker,reviewer	Quality Assurance	New Registered Users,Border Control,Quality Assurance	Super Users	2	0
483	0	*,user,rollbacker	Border Control	New Registered Users,Border Control	Super Users	2	0
484	0	*,user,reviewer	Quality Assurance	New Registered Users,Quality Assurance	Super Users	2	0
485	597	*,user,rollbacker	Border Control	New Registered Users,Border Control	Super Users	2	0
486	0	*,user,rollbacker,reviewer	Quality Assurance	New Registered Users,Border Control,Quality Assurance	Super Users	2	0
487	0	*,user,rollbacker	Border Control	New Registered Users,Border Control	Super Users	2	0
488	163	*,user,rollbacker	Border Control	New Registered Users,Border Control	Super Users	2	0
489	0	*,user,rollbacker,reviewer	Quality Assurance	New Registered Users,Border Control,Quality Assurance	Super Users	2	0
490	3	*,user,abusefilter	QA Technicians	New Registered Users,QA Technicians	Super Users	2	0
491	6	*,user	New Registered Users	New Registered Users	Registered Users	1	0
492	0	*,user,filemover	Technical Administration	New Registered Users,Technical Administration	Super Users	2	0
493	0	*,user,rollbacker	Border Control	New Registered Users,Border Control	Super Users	2	0
494	0	*,user,reviewer	Quality Assurance	New Registered Users,Quality Assurance	Super Users	2	0
495	0	*,user,reviewer,rollbacker	Quality Assurance	New Registered Users,Border Control,Quality Assurance	Super Users	2	0
496	0	*,user,sysop	Administrators	New Registered Users,Administrators	Executives	3	0
497	0	*,user,reviewer	Quality Assurance	New Registered Users,Quality Assurance	Super Users	2	0
498	0	*,user,reviewer	Quality Assurance	New Registered Users,Quality Assurance	Super Users	2	0
499	0	*,user,reviewer	Quality Assurance	New Registered Users,Quality Assurance	Super Users	2	0
500	590	*,user,rollbacker	Border Control	New Registered Users,Border Control	Super Users	2	0
501	0	*,user,rollbacker,reviewer	Quality Assurance	New Registered Users,Border Control,Quality Assurance	Super Users	2	0
502	7	*,user,reviewer	Quality Assurance	New Registered Users,Quality Assurance	Super Users	2	0
503	0	*,user,reviewer,rollbacker	Quality Assurance	New Registered Users,Border Control,Quality Assurance	Super Users	2	0
504	41	*,user,accountcreator	Technical Administration	New Registered Users,Technical Administration	Super Users	2	0
505	24	*,user,accountcreator,rollbacker	Border Control	New Registered Users,Technical Administration,Border Control	Super Users	2	0
506	1969	*,user,sysop	Administrators	New Registered Users,Administrators	Executives	3	0
507	0	*,user	New Registered Users	New Registered Users	Registered Users	1	0
508	234	*,user,ipblock-exempt	New Registered Users	New Registered Users	Registered Users	1	0
509	217	*,user,ipblock-exempt,reviewer	Quality Assurance	New Registered Users,Quality Assurance	Super Users	2	0
510	0	*,user,reviewer	Quality Assurance	New Registered Users,Quality Assurance	Super Users	2	0
511	1824	*,user,rollbacker	Border Control	New Registered Users,Border Control	Super Users	2	0
512	15	*,user,rollbacker,reviewer,accountcreator,ipblock-exempt,autoreviewer,filemover,epinstructor	Quality Assurance	New Registered Users,Technical Administration,Border Control,Quality Assurance	Super Users	2	0
513	40	*,user,accountcreator,epinstructor,ipblock-exempt	Technical Administration	New Registered Users,Technical Administration	Super Users	2	0
514	517	*,user,accountcreator,epinstructor	Technical Administration	New Registered Users,Technical Administration	Super Users	2	0
515	0	*,user,epinstructor	New Registered Users	New Registered Users	Registered Users	1	0
516	977	*,user,reviewer	Quality Assurance	New Registered Users,Quality Assurance	Super Users	2	0
517	0	*,user,reviewer,rollbacker	Quality Assurance	New Registered Users,Border Control,Quality Assurance	Super Users	2	0
518	0	*,user,reviewer	Quality Assurance	New Registered Users,Quality Assurance	Super Users	2	0
519	215	*,user,reviewer	Quality Assurance	New Registered Users,Quality Assurance	Super Users	2	0
520	0	*,user,reviewer,autoreviewer	Quality Assurance	New Registered Users,Quality Assurance	Super Users	2	0
521	426	*,user,rollbacker	Border Control	New Registered Users,Border Control	Super Users	2	0
522	0	*,user,rollbacker,reviewer	Quality Assurance	New Registered Users,Border Control,Quality Assurance	Super Users	2	0
523	842	*,user,rollbacker	Border Control	New Registered Users,Border Control	Super Users	2	0
524	0	*,user	New Registered Users	New Registered Users	Registered Users	1	0
525	389	*,user,rollbacker	Border Control	New Registered Users,Border Control	Super Users	2	0
526	0	*,user,rollbacker,reviewer	Quality Assurance	New Registered Users,Border Control,Quality Assurance	Super Users	2	0
527	0	*,user,sysop	Administrators	New Registered Users,Administrators	Executives	3	0
528	0	*,user,reviewer	Quality Assurance	New Registered Users,Quality Assurance	Super Users	2	0
529	0	*,user,reviewer	Quality Assurance	New Registered Users,Quality Assurance	Super Users	2	0
530	356	*,user,autoreviewer	Quality Assurance	New Registered Users,Quality Assurance	Super Users	2	0
531	0	*,user,autoreviewer,reviewer	Quality Assurance	New Registered Users,Quality Assurance	Super Users	2	0
532	434	*,user,rollbacker	Border Control	New Registered Users,Border Control	Super Users	2	0
533	0	*,user,rollbacker,reviewer	Quality Assurance	New Registered Users,Border Control,Quality Assurance	Super Users	2	0
534	0	*,user,reviewer	Quality Assurance	New Registered Users,Quality Assurance	Super Users	2	0
535	0	*,user,reviewer	Quality Assurance	New Registered Users,Quality Assurance	Super Users	2	0
536	0	*,user,sysop	Administrators	New Registered Users,Administrators	Executives	3	0
537	0	*,user,reviewer	Quality Assurance	New Registered Users,Quality Assurance	Super Users	2	0
538	0	*,user,reviewer	Quality Assurance	New Registered Users,Quality Assurance	Super Users	2	0
539	0	*,user,reviewer	Quality Assurance	New Registered Users,Quality Assurance	Super Users	2	0
540	35	*,user,rollbacker	Border Control	New Registered Users,Border Control	Super Users	2	0
541	0	*,user	New Registered Users	New Registered Users	Registered Users	1	0
542	93	*,user,reviewer	Quality Assurance	New Registered Users,Quality Assurance	Super Users	2	0
543	153	*,user,reviewer,ipblock-exempt	Quality Assurance	New Registered Users,Quality Assurance	Super Users	2	0
544	29	*,user,reviewer	Quality Assurance	New Registered Users,Quality Assurance	Super Users	2	0
545	81	*,user,reviewer,filemover	Quality Assurance	New Registered Users,Technical Administration,Quality Assurance	Super Users	2	0
546	0	*,user	New Registered Users	New Registered Users	Registered Users	1	0
547	249	*,user,sysop	Administrators	New Registered Users,Administrators	Executives	3	0
548	11	*,user,sysop,rollbacker	Administrators	New Registered Users,Border Control,Administrators	Executives	3	0
549	468	*,user,sysop	Administrators	New Registered Users,Administrators	Executives	3	0
550	110	*,user,sysop	Administrators	New Registered Users,Administrators	Executives	3	0
551	87	*,user,sysop,abusefilter	Administrators	New Registered Users,QA Technicians,Administrators	Executives	3	0
552	730	*,user,sysop	Administrators	New Registered Users,Administrators	Executives	3	0
553	0	*,user,checkuser,oversight,sysop,abusefilter	Security Force	New Registered Users,QA Technicians,Administrators,Security Force	Executives	4	0
554	752	*,user,rollbacker	Border Control	New Registered Users,Border Control	Super Users	2	0
555	0	*,user	New Registered Users	New Registered Users	Registered Users	1	0
556	356	*,user,autoreviewer	Quality Assurance	New Registered Users,Quality Assurance	Super Users	2	0
557	177	*,user,autoreviewer,reviewer	Quality Assurance	New Registered Users,Quality Assurance	Super Users	2	0
558	0	*,user,autoreviewer,reviewer,rollbacker	Quality Assurance	New Registered Users,Border Control,Quality Assurance	Super Users	2	0
559	404	*,user,rollbacker	Border Control	New Registered Users,Border Control	Super Users	2	0
560	356	*,user,rollbacker,autoreviewer	Quality Assurance	New Registered Users,Border Control,Quality Assurance	Super Users	2	0
561	0	*,user,autoreviewer,rollbacker,reviewer	Quality Assurance	New Registered Users,Border Control,Quality Assurance	Super Users	2	0
562	0	*,user,rollbacker	Border Control	New Registered Users,Border Control	Super Users	2	0
563	335	*,user,autoreviewer	Quality Assurance	New Registered Users,Quality Assurance	Super Users	2	0
564	0	*,user,autoreviewer,reviewer	Quality Assurance	New Registered Users,Quality Assurance	Super Users	2	0
565	0	*,user,reviewer	Quality Assurance	New Registered Users,Quality Assurance	Super Users	2	0
566	0	*,user,reviewer	Quality Assurance	New Registered Users,Quality Assurance	Super Users	2	0
567	1	*,user,reviewer	Quality Assurance	New Registered Users,Quality Assurance	Super Users	2	0
568	0	*,user	New Registered Users	New Registered Users	Registered Users	1	0
569	0	*,user,reviewer	Quality Assurance	New Registered Users,Quality Assurance	Super Users	2	0
570	0	*,user,reviewer	Quality Assurance	New Registered Users,Quality Assurance	Super Users	2	0
571	284	*,user,autoreviewer	Quality Assurance	New Registered Users,Quality Assurance	Super Users	2	0
572	0	*,user,autoreviewer,reviewer	Quality Assurance	New Registered Users,Quality Assurance	Super Users	2	0
573	350	*,user,ipblock-exempt	New Registered Users	New Registered Users	Registered Users	1	0
574	0	*,user	New Registered Users	New Registered Users	Registered Users	1	0
575	241	*,user,rollbacker	Border Control	New Registered Users,Border Control	Super Users	2	0
576	5	*,user	New Registered Users	New Registered Users	Registered Users	1	0
577	0	*,user,reviewer	Quality Assurance	New Registered Users,Quality Assurance	Super Users	2	0
578	0	*,user,autoreviewer	Quality Assurance	New Registered Users,Quality Assurance	Super Users	2	0
579	0	*,user	New Registered Users	New Registered Users	Registered Users	1	0
580	358	*,user,autoreviewer	Quality Assurance	New Registered Users,Quality Assurance	Super Users	2	0
581	100	*,user,autoreviewer,reviewer	Quality Assurance	New Registered Users,Quality Assurance	Super Users	2	0
582	105	*,user,reviewer	Quality Assurance	New Registered Users,Quality Assurance	Super Users	2	0
583	0	*,user	New Registered Users	New Registered Users	Registered Users	1	0
584	0	*,user,rollbacker	Border Control	New Registered Users,Border Control	Super Users	2	0
585	0	*,user,rollbacker	Border Control	New Registered Users,Border Control	Super Users	2	0
586	0	*,user,reviewer	Quality Assurance	New Registered Users,Quality Assurance	Super Users	2	0
587	0	*,user,reviewer	Quality Assurance	New Registered Users,Quality Assurance	Super Users	2	0
588	371	*,user,rollbacker	Border Control	New Registered Users,Border Control	Super Users	2	0
589	73	*,user,rollbacker,reviewer	Quality Assurance	New Registered Users,Border Control,Quality Assurance	Super Users	2	0
590	0	*,user,sysop	Administrators	New Registered Users,Administrators	Executives	3	0
591	0	*,user,sysop	Administrators	New Registered Users,Administrators	Executives	3	0
592	248	*,user,rollbacker	Border Control	New Registered Users,Border Control	Super Users	2	0
593	203	*,user,sysop	Administrators	New Registered Users,Administrators	Executives	3	0
594	40	*,user,rollbacker	Border Control	New Registered Users,Border Control	Super Users	2	0
595	0	*,user,sysop	Administrators	New Registered Users,Administrators	Executives	3	0
596	77	*,user,sysop,abusefilter	Administrators	New Registered Users,QA Technicians,Administrators	Executives	3	0
597	0	*,user,abusefilter,sysop,rollbacker	Administrators	New Registered Users,Border Control,QA Technicians,Administrators	Executives	3	0
598	1	*,user,rollbacker,sysop	Administrators	New Registered Users,Border Control,Administrators	Executives	3	0
599	0	*,user	New Registered Users	New Registered Users	Registered Users	1	0
600	0	*,user,rollbacker	Border Control	New Registered Users,Border Control	Super Users	2	0
601	0	*,user,reviewer	Quality Assurance	New Registered Users,Quality Assurance	Super Users	2	0
602	221	*,user,reviewer	Quality Assurance	New Registered Users,Quality Assurance	Super Users	2	0
603	0	*,user,reviewer,autoreviewer	Quality Assurance	New Registered Users,Quality Assurance	Super Users	2	0
604	238	*,user,rollbacker	Border Control	New Registered Users,Border Control	Super Users	2	0
605	0	*,user,rollbacker,reviewer	Quality Assurance	New Registered Users,Border Control,Quality Assurance	Super Users	2	0
606	890	*,user,rollbacker	Border Control	New Registered Users,Border Control	Super Users	2	0
607	0	*,user,rollbacker,reviewer	Quality Assurance	New Registered Users,Border Control,Quality Assurance	Super Users	2	0
608	0	*,user,rollbacker	Border Control	New Registered Users,Border Control	Super Users	2	0
609	0	*,user,rollbacker	Border Control	New Registered Users,Border Control	Super Users	2	0
610	0	*,user	New Registered Users	New Registered Users	Registered Users	1	0
611	0	*,user,rollbacker	Border Control	New Registered Users,Border Control	Super Users	2	0
612	0	*,user,reviewer	Quality Assurance	New Registered Users,Quality Assurance	Super Users	2	0
613	2	*,user,confirmed	New Registered Users	New Registered Users	Registered Users	1	0
614	1	*,user,confirmed,rollbacker	Border Control	New Registered Users,Border Control	Super Users	2	0
615	205	*,user,rollbacker	Border Control	New Registered Users,Border Control	Super Users	2	0
616	77	*,user,rollbacker,reviewer	Quality Assurance	New Registered Users,Border Control,Quality Assurance	Super Users	2	0
617	200	*,user,reviewer,rollbacker,accountcreator	Quality Assurance	New Registered Users,Technical Administration,Border Control,Quality Assurance	Super Users	2	0
618	301	*,user,accountcreator	Technical Administration	New Registered Users,Technical Administration	Super Users	2	0
619	68	*,user,accountcreator,abusefilter	QA Technicians	New Registered Users,Technical Administration,QA Technicians	Super Users	2	0
620	0	*,user,accountcreator	Technical Administration	New Registered Users,Technical Administration	Super Users	2	0
621	95	*,user	New Registered Users	New Registered Users	Registered Users	1	0
622	0	*,user,rollbacker	Border Control	New Registered Users,Border Control	Super Users	2	0
623	544	*,user,rollbacker	Border Control	New Registered Users,Border Control	Super Users	2	0
624	0	*,user,rollbacker,reviewer	Quality Assurance	New Registered Users,Border Control,Quality Assurance	Super Users	2	0
625	588	*,user,rollbacker	Border Control	New Registered Users,Border Control	Super Users	2	0
626	865	*,user,rollbacker,reviewer	Quality Assurance	New Registered Users,Border Control,Quality Assurance	Super Users	2	0
627	155	*,user,reviewer,rollbacker,ipblock-exempt	Quality Assurance	New Registered Users,Border Control,Quality Assurance	Super Users	2	0
628	0	*,user,reviewer,rollbacker	Quality Assurance	New Registered Users,Border Control,Quality Assurance	Super Users	2	0
629	0	*,user,sysop	Administrators	New Registered Users,Administrators	Executives	3	0
630	358	*,user,autoreviewer	Quality Assurance	New Registered Users,Quality Assurance	Super Users	2	0
631	0	*,user,autoreviewer,reviewer	Quality Assurance	New Registered Users,Quality Assurance	Super Users	2	0
632	0	*,user,sysop	Administrators	New Registered Users,Administrators	Executives	3	0
633	800	*,user,rollbacker	Border Control	New Registered Users,Border Control	Super Users	2	0
634	0	*,user,rollbacker,reviewer	Quality Assurance	New Registered Users,Border Control,Quality Assurance	Super Users	2	0
635	0	*,user,bot	Bot	Bot	Bot	0	1
636	0	*,user,rollbacker	Border Control	New Registered Users,Border Control	Super Users	2	0
637	119	*,user,rollbacker	Border Control	New Registered Users,Border Control	Super Users	2	0
638	89	*,user,rollbacker,accountcreator	Border Control	New Registered Users,Technical Administration,Border Control	Super Users	2	0
639	668	*,user,rollbacker	Border Control	New Registered Users,Border Control	Super Users	2	0
640	0	*,user,rollbacker,reviewer	Quality Assurance	New Registered Users,Border Control,Quality Assurance	Super Users	2	0
641	0	*,user,reviewer	Quality Assurance	New Registered Users,Quality Assurance	Super Users	2	0
642	0	*,user,sysop	Administrators	New Registered Users,Administrators	Executives	3	0
643	1776	*,user,sysop	Administrators	New Registered Users,Administrators	Executives	3	0
644	0	*,user	New Registered Users	New Registered Users	Registered Users	1	0
645	5	*,user,sysop	Administrators	New Registered Users,Administrators	Executives	3	0
646	0	*,user	New Registered Users	New Registered Users	Registered Users	1	0
647	793	*,user,rollbacker	Border Control	New Registered Users,Border Control	Super Users	2	0
648	0	*,user	New Registered Users	New Registered Users	Registered Users	1	0
649	0	*,user,sysop	Administrators	New Registered Users,Administrators	Executives	3	0
650	655	*,user,reviewer	Quality Assurance	New Registered Users,Quality Assurance	Super Users	2	0
651	0	*,user,reviewer,rollbacker	Quality Assurance	New Registered Users,Border Control,Quality Assurance	Super Users	2	0
652	836	*,user,reviewer	Quality Assurance	New Registered Users,Quality Assurance	Super Users	2	0
653	0	*,user,reviewer,autoreviewer	Quality Assurance	New Registered Users,Quality Assurance	Super Users	2	0
654	0	*,user,rollbacker	Border Control	New Registered Users,Border Control	Super Users	2	0
655	713	*,user,rollbacker	Border Control	New Registered Users,Border Control	Super Users	2	0
656	0	*,user	New Registered Users	New Registered Users	Registered Users	1	0
657	0	*,user,rollbacker	Border Control	New Registered Users,Border Control	Super Users	2	0
658	87	*,user,autoreviewer	Quality Assurance	New Registered Users,Quality Assurance	Super Users	2	0
659	0	*,user,autoreviewer,reviewer	Quality Assurance	New Registered Users,Quality Assurance	Super Users	2	0
660	0	*,user,reviewer	Quality Assurance	New Registered Users,Quality Assurance	Super Users	2	0
661	0	*,user,reviewer	Quality Assurance	New Registered Users,Quality Assurance	Super Users	2	0
662	0	*,user,sysop	Administrators	New Registered Users,Administrators	Executives	3	0
663	0	*,user,bot	Bot	Bot	Bot	0	1
664	0	*,user,reviewer	Quality Assurance	New Registered Users,Quality Assurance	Super Users	2	0
665	0	*,user,rollbacker	Border Control	New Registered Users,Border Control	Super Users	2	0
666	0	*,user,reviewer	Quality Assurance	New Registered Users,Quality Assurance	Super Users	2	0
667	479	*,user,rollbacker	Border Control	New Registered Users,Border Control	Super Users	2	0
668	356	*,user,rollbacker,autoreviewer	Quality Assurance	New Registered Users,Border Control,Quality Assurance	Super Users	2	0
669	274	*,user,autoreviewer,rollbacker,reviewer	Quality Assurance	New Registered Users,Border Control,Quality Assurance	Super Users	2	0
670	0	*,user,autoreviewer,reviewer,rollbacker,filemover	Quality Assurance	New Registered Users,Technical Administration,Border Control,Quality Assurance	Super Users	2	0
671	785	*,user,rollbacker	Border Control	New Registered Users,Border Control	Super Users	2	0
672	0	*,user,rollbacker,reviewer	Quality Assurance	New Registered Users,Border Control,Quality Assurance	Super Users	2	0
673	900	*,user,rollbacker	Border Control	New Registered Users,Border Control	Super Users	2	0
674	0	*,user	New Registered Users	New Registered Users	Registered Users	1	0
675	378	*,user,rollbacker	Border Control	New Registered Users,Border Control	Super Users	2	0
676	0	*,user,rollbacker,reviewer	Quality Assurance	New Registered Users,Border Control,Quality Assurance	Super Users	2	0
677	0	*,user,rollbacker	Border Control	New Registered Users,Border Control	Super Users	2	0
678	0	*,user,reviewer	Quality Assurance	New Registered Users,Quality Assurance	Super Users	2	0
679	89	*,user,rollbacker	Border Control	New Registered Users,Border Control	Super Users	2	0
680	350	*,user,rollbacker,autoreviewer	Quality Assurance	New Registered Users,Border Control,Quality Assurance	Super Users	2	0
681	167	*,user,autoreviewer,rollbacker,reviewer	Quality Assurance	New Registered Users,Border Control,Quality Assurance	Super Users	2	0
682	7	*,user,autoreviewer,reviewer	Quality Assurance	New Registered Users,Quality Assurance	Super Users	2	0
683	528	*,user,autoreviewer,reviewer,rollbacker	Quality Assurance	New Registered Users,Border Control,Quality Assurance	Super Users	2	0
684	0	*,user,autoreviewer,reviewer	Quality Assurance	New Registered Users,Quality Assurance	Super Users	2	0
685	0	*,user,reviewer	Quality Assurance	New Registered Users,Quality Assurance	Super Users	2	0
686	0	*,user,reviewer	Quality Assurance	New Registered Users,Quality Assurance	Super Users	2	0
687	211	*,user,rollbacker	Border Control	New Registered Users,Border Control	Super Users	2	0
688	357	*,user,rollbacker,autoreviewer	Quality Assurance	New Registered Users,Border Control,Quality Assurance	Super Users	2	0
689	1190	*,user,autoreviewer,rollbacker,reviewer	Quality Assurance	New Registered Users,Border Control,Quality Assurance	Super Users	2	0
690	0	*,user,autoreviewer,reviewer,rollbacker,epcampus	Quality Assurance	New Registered Users,Border Control,Quality Assurance	Super Users	2	0
691	0	*,user,reviewer	Quality Assurance	New Registered Users,Quality Assurance	Super Users	2	0
692	0	*,user,reviewer	Quality Assurance	New Registered Users,Quality Assurance	Super Users	2	0
693	1137	*,user,reviewer	Quality Assurance	New Registered Users,Quality Assurance	Super Users	2	0
694	0	*,user,reviewer,rollbacker	Quality Assurance	New Registered Users,Border Control,Quality Assurance	Super Users	2	0
695	931	*,user,rollbacker	Border Control	New Registered Users,Border Control	Super Users	2	0
696	2	*,user,rollbacker,autoreviewer	Quality Assurance	New Registered Users,Border Control,Quality Assurance	Super Users	2	0
697	0	*,user,autoreviewer,rollbacker,reviewer	Quality Assurance	New Registered Users,Border Control,Quality Assurance	Super Users	2	0
698	0	*,user,sysop	Administrators	New Registered Users,Administrators	Executives	3	0
699	0	*,user,reviewer	Quality Assurance	New Registered Users,Quality Assurance	Super Users	2	0
700	0	*,user,reviewer	Quality Assurance	New Registered Users,Quality Assurance	Super Users	2	0
701	0	*,user,reviewer	Quality Assurance	New Registered Users,Quality Assurance	Super Users	2	0
702	0	*,user,bot	Bot	Bot	Bot	0	1
703	0	*,user,reviewer	Quality Assurance	New Registered Users,Quality Assurance	Super Users	2	0
704	0	*,user,reviewer	Quality Assurance	New Registered Users,Quality Assurance	Super Users	2	0
705	0	*,user,reviewer	Quality Assurance	New Registered Users,Quality Assurance	Super Users	2	0
706	502	*,user,rollbacker	Border Control	New Registered Users,Border Control	Super Users	2	0
707	0	*,user	New Registered Users	New Registered Users	Registered Users	1	0
708	897	*,user,rollbacker	Border Control	New Registered Users,Border Control	Super Users	2	0
709	0	*,user,rollbacker,reviewer	Quality Assurance	New Registered Users,Border Control,Quality Assurance	Super Users	2	0
710	298	*,user,rollbacker	Border Control	New Registered Users,Border Control	Super Users	2	0
711	108	*,user,rollbacker,autoreviewer	Quality Assurance	New Registered Users,Border Control,Quality Assurance	Super Users	2	0
712	0	*,user,autoreviewer,rollbacker,reviewer	Quality Assurance	New Registered Users,Border Control,Quality Assurance	Super Users	2	0
713	0	*,user,reviewer	Quality Assurance	New Registered Users,Quality Assurance	Super Users	2	0
714	0	*,user,sysop	Administrators	New Registered Users,Administrators	Executives	3	0
715	1111	*,user,rollbacker	Border Control	New Registered Users,Border Control	Super Users	2	0
716	0	*,user	New Registered Users	New Registered Users	Registered Users	1	0
717	216	*,user,rollbacker	Border Control	New Registered Users,Border Control	Super Users	2	0
718	32	*,user,rollbacker,ipblock-exempt	Border Control	New Registered Users,Border Control	Super Users	2	0
719	220	*,user,sysop	Administrators	New Registered Users,Administrators	Executives	3	0
720	229	*,user,sysop,abusefilter	Administrators	New Registered Users,QA Technicians,Administrators	Executives	3	0
721	0	*,user,sysop	Administrators	New Registered Users,Administrators	Executives	3	0
722	0	*,user,reviewer	Quality Assurance	New Registered Users,Quality Assurance	Super Users	2	0
723	0	*,user,reviewer	Quality Assurance	New Registered Users,Quality Assurance	Super Users	2	0
724	801	*,user,rollbacker	Border Control	New Registered Users,Border Control	Super Users	2	0
725	223	*,user,rollbacker,reviewer	Quality Assurance	New Registered Users,Border Control,Quality Assurance	Super Users	2	0
726	0	*,user,reviewer,rollbacker,autoreviewer	Quality Assurance	New Registered Users,Border Control,Quality Assurance	Super Users	2	0
727	105	*,user,autoreviewer	Quality Assurance	New Registered Users,Quality Assurance	Super Users	2	0
728	0	*,user,autoreviewer,reviewer	Quality Assurance	New Registered Users,Quality Assurance	Super Users	2	0
729	51	*,user,rollbacker	Border Control	New Registered Users,Border Control	Super Users	2	0
730	425	*,user	New Registered Users	New Registered Users	Registered Users	1	0
731	793	*,user,rollbacker	Border Control	New Registered Users,Border Control	Super Users	2	0
732	0	*,user,rollbacker,reviewer	Quality Assurance	New Registered Users,Border Control,Quality Assurance	Super Users	2	0
733	358	*,user,autoreviewer	Quality Assurance	New Registered Users,Quality Assurance	Super Users	2	0
734	0	*,user,autoreviewer,reviewer	Quality Assurance	New Registered Users,Quality Assurance	Super Users	2	0
735	358	*,user,autoreviewer	Quality Assurance	New Registered Users,Quality Assurance	Super Users	2	0
736	0	*,user,autoreviewer,reviewer	Quality Assurance	New Registered Users,Quality Assurance	Super Users	2	0
737	0	*,user,reviewer	Quality Assurance	New Registered Users,Quality Assurance	Super Users	2	0
738	860	*,user,rollbacker	Border Control	New Registered Users,Border Control	Super Users	2	0
739	0	*,user,rollbacker,reviewer	Quality Assurance	New Registered Users,Border Control,Quality Assurance	Super Users	2	0
740	0	*,user,sysop	Administrators	New Registered Users,Administrators	Executives	3	0
741	0	*,user,sysop	Administrators	New Registered Users,Administrators	Executives	3	0
742	0	*,user,reviewer	Quality Assurance	New Registered Users,Quality Assurance	Super Users	2	0
743	0	*,user,reviewer	Quality Assurance	New Registered Users,Quality Assurance	Super Users	2	0
744	47	*,user,rollbacker	Border Control	New Registered Users,Border Control	Super Users	2	0
745	0	*,user,rollbacker,sysop	Administrators	New Registered Users,Border Control,Administrators	Executives	3	0
746	0	*,user,sysop	Administrators	New Registered Users,Administrators	Executives	3	0
747	863	*,user,rollbacker	Border Control	New Registered Users,Border Control	Super Users	2	0
748	0	*,user,rollbacker,reviewer	Quality Assurance	New Registered Users,Border Control,Quality Assurance	Super Users	2	0
749	5	*,user,rollbacker	Border Control	New Registered Users,Border Control	Super Users	2	0
750	131	*,user,rollbacker,accountcreator	Border Control	New Registered Users,Technical Administration,Border Control	Super Users	2	0
751	120	*,user,accountcreator,rollbacker,ipblock-exempt	Border Control	New Registered Users,Technical Administration,Border Control	Super Users	2	0
752	0	*,user,sysop	Administrators	New Registered Users,Administrators	Executives	3	0
753	0	*,user,sysop	Administrators	New Registered Users,Administrators	Executives	3	0
754	0	*,user,reviewer	Quality Assurance	New Registered Users,Quality Assurance	Super Users	2	0
755	2354	*,user,bot	Bot	Bot	Bot	0	1
756	0	*,user	Bot	Bot	Bot	0	1
757	0	*,user,reviewer	Quality Assurance	New Registered Users,Quality Assurance	Super Users	2	0
758	86	*,user,autoreviewer	Quality Assurance	New Registered Users,Quality Assurance	Super Users	2	0
759	0	*,user,autoreviewer,reviewer	Quality Assurance	New Registered Users,Quality Assurance	Super Users	2	0
760	487	*,user,reviewer	Quality Assurance	New Registered Users,Quality Assurance	Super Users	2	0
761	3	*,user,reviewer,rollbacker	Quality Assurance	New Registered Users,Border Control,Quality Assurance	Super Users	2	0
762	0	*,user,reviewer,rollbacker,filemover	Quality Assurance	New Registered Users,Technical Administration,Border Control,Quality Assurance	Super Users	2	0
763	0	*,user,rollbacker	Border Control	New Registered Users,Border Control	Super Users	2	0
764	14	*,user,rollbacker	Border Control	New Registered Users,Border Control	Super Users	2	0
765	0	*,user,sysop	Administrators	New Registered Users,Administrators	Executives	3	0
766	86	*,user,autoreviewer	Quality Assurance	New Registered Users,Quality Assurance	Super Users	2	0
767	140	*,user,autoreviewer,reviewer	Quality Assurance	New Registered Users,Quality Assurance	Super Users	2	0
768	0	*,user,autoreviewer,reviewer,rollbacker	Quality Assurance	New Registered Users,Border Control,Quality Assurance	Super Users	2	0
769	0	*,user,rollbacker	Border Control	New Registered Users,Border Control	Super Users	2	0
770	452	*,user,rollbacker	Border Control	New Registered Users,Border Control	Super Users	2	0
771	0	*,user,rollbacker,sysop	Administrators	New Registered Users,Border Control,Administrators	Executives	3	0
772	0	*,user,sysop	Administrators	New Registered Users,Administrators	Executives	3	0
773	0	*,user,reviewer	Quality Assurance	New Registered Users,Quality Assurance	Super Users	2	0
774	0	*,user,reviewer	Quality Assurance	New Registered Users,Quality Assurance	Super Users	2	0
775	0	*,user,rollbacker	Border Control	New Registered Users,Border Control	Super Users	2	0
776	0	*,user,reviewer	Quality Assurance	New Registered Users,Quality Assurance	Super Users	2	0
777	83	*,user,reviewer	Quality Assurance	New Registered Users,Quality Assurance	Super Users	2	0
778	0	*,user,reviewer,rollbacker	Quality Assurance	New Registered Users,Border Control,Quality Assurance	Super Users	2	0
779	0	*,user,autoreviewer,reviewer	Quality Assurance	New Registered Users,Quality Assurance	Super Users	2	0
780	2150	*,user,sysop	Administrators	New Registered Users,Administrators	Executives	3	0
781	0	*,user	New Registered Users	New Registered Users	Registered Users	1	0
782	41	*,user,rollbacker	Border Control	New Registered Users,Border Control	Super Users	2	0
783	148	*,user,rollbacker,accountcreator	Border Control	New Registered Users,Technical Administration,Border Control	Super Users	2	0
784	0	*,user	New Registered Users	New Registered Users	Registered Users	1	0
785	0	*,user,reviewer	Quality Assurance	New Registered Users,Quality Assurance	Super Users	2	0
786	0	*,user,reviewer	Quality Assurance	New Registered Users,Quality Assurance	Super Users	2	0
787	263	*,user,reviewer	Quality Assurance	New Registered Users,Quality Assurance	Super Users	2	0
788	0	*,user,reviewer,autoreviewer	Quality Assurance	New Registered Users,Quality Assurance	Super Users	2	0
789	364	*,user,sysop	Administrators	New Registered Users,Administrators	Executives	3	0
790	2	*,user,rollbacker	Border Control	New Registered Users,Border Control	Super Users	2	0
791	438	*,user,checkuser,sysop	Security Force	New Registered Users,Administrators,Security Force	Executives	4	0
792	21	*,user,sysop	Administrators	New Registered Users,Administrators	Executives	3	0
793	53	*,user,sysop,abusefilter	Administrators	New Registered Users,QA Technicians,Administrators	Executives	3	0
794	70	*,user,sysop	Administrators	New Registered Users,Administrators	Executives	3	0
795	0	*,user,checkuser,oversight,sysop,abusefilter	Security Force	New Registered Users,QA Technicians,Administrators,Security Force	Executives	4	0
796	4	*,user,rollbacker	Border Control	New Registered Users,Border Control	Super Users	2	0
797	0	*,user	New Registered Users	New Registered Users	Registered Users	1	0
798	0	*,user,sysop	Administrators	New Registered Users,Administrators	Executives	3	0
799	0	*,user,sysop	Administrators	New Registered Users,Administrators	Executives	3	0
800	0	*,user,sysop	Administrators	New Registered Users,Administrators	Executives	3	0
801	0	*,user,sysop	Administrators	New Registered Users,Administrators	Executives	3	0
802	0	*,user,reviewer	Quality Assurance	New Registered Users,Quality Assurance	Super Users	2	0
803	0	*,user,reviewer	Quality Assurance	New Registered Users,Quality Assurance	Super Users	2	0
804	2673	*,user,bot	Bot	Bot	Bot	0	1
805	0	*,user	Bot	Bot	Bot	0	1
806	0	*,user,reviewer	Quality Assurance	New Registered Users,Quality Assurance	Super Users	2	0
807	1453	*,user,sysop	Administrators	New Registered Users,Administrators	Executives	3	0
808	197	*,user,sysop,abusefilter	Administrators	New Registered Users,QA Technicians,Administrators	Executives	3	0
809	0	*,user,sysop	Administrators	New Registered Users,Administrators	Executives	3	0
810	479	*,user,rollbacker	Border Control	New Registered Users,Border Control	Super Users	2	0
811	406	*,user,rollbacker,reviewer	Quality Assurance	New Registered Users,Border Control,Quality Assurance	Super Users	2	0
812	0	*,user,rollbacker	Border Control	New Registered Users,Border Control	Super Users	2	0
813	0	*,user,ipblock-exempt	New Registered Users	New Registered Users	Registered Users	1	0
814	0	*,user,reviewer	Quality Assurance	New Registered Users,Quality Assurance	Super Users	2	0
815	0	*,user,reviewer	Quality Assurance	New Registered Users,Quality Assurance	Super Users	2	0
816	46	*,user,rollbacker	Border Control	New Registered Users,Border Control	Super Users	2	0
817	0	*,user,rollbacker,reviewer	Quality Assurance	New Registered Users,Border Control,Quality Assurance	Super Users	2	0
818	0	*,user,reviewer	Quality Assurance	New Registered Users,Quality Assurance	Super Users	2	0
819	224	*,user,reviewer	Quality Assurance	New Registered Users,Quality Assurance	Super Users	2	0
820	0	*,user,reviewer,autoreviewer	Quality Assurance	New Registered Users,Quality Assurance	Super Users	2	0
821	0	*,user,rollbacker	Border Control	New Registered Users,Border Control	Super Users	2	0
822	1	*,user	New Registered Users	New Registered Users	Registered Users	1	0
823	0	*,user,rollbacker	Border Control	New Registered Users,Border Control	Super Users	2	0
824	272	*,user,autoreviewer	Quality Assurance	New Registered Users,Quality Assurance	Super Users	2	0
825	0	*,user,autoreviewer,reviewer	Quality Assurance	New Registered Users,Quality Assurance	Super Users	2	0
826	0	*,user	New Registered Users	New Registered Users	Registered Users	1	0
827	0	*,user,reviewer	Quality Assurance	New Registered Users,Quality Assurance	Super Users	2	0
828	1998	*,user,bot	Bot	Bot	Bot	0	1
829	0	*,user	Bot	Bot	Bot	0	1
830	0	*,user,reviewer	Quality Assurance	New Registered Users,Quality Assurance	Super Users	2	0
831	2745	*,user,bot	Bot	Bot	Bot	0	1
832	0	*,user	Bot	Bot	Bot	0	1
833	0	*,user,bot	Bot	Bot	Bot	0	1
834	0	*,user,bot	Bot	Bot	Bot	0	1
835	0	*,user,rollbacker	Border Control	New Registered Users,Border Control	Super Users	2	0
836	0	*,user,reviewer	Quality Assurance	New Registered Users,Quality Assurance	Super Users	2	0
837	0	*,user	New Registered Users	New Registered Users	Registered Users	1	0
838	16	*,user,rollbacker	Border Control	New Registered Users,Border Control	Super Users	2	0
839	134	*,user,rollbacker,reviewer	Quality Assurance	New Registered Users,Border Control,Quality Assurance	Super Users	2	0
840	135	*,user,reviewer,rollbacker,accountcreator	Quality Assurance	New Registered Users,Technical Administration,Border Control,Quality Assurance	Super Users	2	0
841	235	*,user,accountcreator,reviewer,rollbacker,filemover	Quality Assurance	New Registered Users,Technical Administration,Border Control,Quality Assurance	Super Users	2	0
842	446	*,user,accountcreator,filemover,rollbacker	Border Control	New Registered Users,Technical Administration,Border Control	Super Users	2	0
843	530	*,user,accountcreator,filemover,rollbacker,eponline	Border Control	New Registered Users,Technical Administration,Border Control	Super Users	2	0
844	0	*,user,eponline,filemover,rollbacker	Border Control	New Registered Users,Technical Administration,Border Control	Super Users	2	0
845	395	*,user,reviewer,rollbacker	Quality Assurance	New Registered Users,Border Control,Quality Assurance	Super Users	2	0
846	0	*,user,rollbacker	Border Control	New Registered Users,Border Control	Super Users	2	0
847	0	*,user,rollbacker	Border Control	New Registered Users,Border Control	Super Users	2	0
848	0	*,user,sysop	Administrators	New Registered Users,Administrators	Executives	3	0
849	0	*,user,bot	Bot	Bot	Bot	0	1
850	0	*,user,rollbacker	Border Control	New Registered Users,Border Control	Super Users	2	0
851	0	*,user,reviewer	Quality Assurance	New Registered Users,Quality Assurance	Super Users	2	0
852	0	*,user,reviewer	Quality Assurance	New Registered Users,Quality Assurance	Super Users	2	0
853	0	*,user,reviewer	Quality Assurance	New Registered Users,Quality Assurance	Super Users	2	0
854	0	*,user,rollbacker	Border Control	New Registered Users,Border Control	Super Users	2	0
855	517	*,user,rollbacker	Border Control	New Registered Users,Border Control	Super Users	2	0
856	331	*,user,rollbacker,autoreviewer	Quality Assurance	New Registered Users,Border Control,Quality Assurance	Super Users	2	0
857	270	*,user,autoreviewer,rollbacker,reviewer	Quality Assurance	New Registered Users,Border Control,Quality Assurance	Super Users	2	0
858	0	*,user,autoreviewer,reviewer,rollbacker,filemover	Quality Assurance	New Registered Users,Technical Administration,Border Control,Quality Assurance	Super Users	2	0
859	0	*,user,autoreviewer	Quality Assurance	New Registered Users,Quality Assurance	Super Users	2	0
860	2872	*,user,sysop	Administrators	New Registered Users,Administrators	Executives	3	0
861	573	*,user,sysop	Administrators	New Registered Users,Administrators	Executives	3	0
862	0	*,user	New Registered Users	New Registered Users	Registered Users	1	0
863	0	*,user,reviewer	Quality Assurance	New Registered Users,Quality Assurance	Super Users	2	0
864	0	*,user,reviewer	Quality Assurance	New Registered Users,Quality Assurance	Super Users	2	0
865	163	*,user,reviewer	Quality Assurance	New Registered Users,Quality Assurance	Super Users	2	0
866	0	*,user,reviewer,rollbacker	Quality Assurance	New Registered Users,Border Control,Quality Assurance	Super Users	2	0
867	82	*,user,autoreviewer	Quality Assurance	New Registered Users,Quality Assurance	Super Users	2	0
868	85	*,user,autoreviewer,reviewer	Quality Assurance	New Registered Users,Quality Assurance	Super Users	2	0
869	0	*,user,autoreviewer,reviewer,rollbacker	Quality Assurance	New Registered Users,Border Control,Quality Assurance	Super Users	2	0
870	856	*,user,reviewer	Quality Assurance	New Registered Users,Quality Assurance	Super Users	2	0
871	0	*,user,reviewer,rollbacker	Quality Assurance	New Registered Users,Border Control,Quality Assurance	Super Users	2	0
872	0	*,user,sysop	Administrators	New Registered Users,Administrators	Executives	3	0
873	0	*,user,reviewer	Quality Assurance	New Registered Users,Quality Assurance	Super Users	2	0
874	0	*,user,reviewer	Quality Assurance	New Registered Users,Quality Assurance	Super Users	2	0
875	487	*,user,rollbacker	Border Control	New Registered Users,Border Control	Super Users	2	0
876	0	*,user,rollbacker,reviewer	Quality Assurance	New Registered Users,Border Control,Quality Assurance	Super Users	2	0
877	0	*,user,reviewer	Quality Assurance	New Registered Users,Quality Assurance	Super Users	2	0
878	0	*,user,reviewer	Quality Assurance	New Registered Users,Quality Assurance	Super Users	2	0
879	0	*,user,rollbacker	Border Control	New Registered Users,Border Control	Super Users	2	0
880	0	*,user,reviewer,rollbacker	Quality Assurance	New Registered Users,Border Control,Quality Assurance	Super Users	2	0
881	0	*,user,reviewer	Quality Assurance	New Registered Users,Quality Assurance	Super Users	2	0
882	0	*,user,reviewer	Quality Assurance	New Registered Users,Quality Assurance	Super Users	2	0
883	100	*,user,reviewer	Quality Assurance	New Registered Users,Quality Assurance	Super Users	2	0
884	147	*,user,reviewer,autoreviewer	Quality Assurance	New Registered Users,Quality Assurance	Super Users	2	0
885	0	*,user,autoreviewer,reviewer,rollbacker	Quality Assurance	New Registered Users,Border Control,Quality Assurance	Super Users	2	0
886	2491	*,user,sysop	Administrators	New Registered Users,Administrators	Executives	3	0
887	0	*,user	New Registered Users	New Registered Users	Registered Users	1	0
888	207	*,user,rollbacker	Border Control	New Registered Users,Border Control	Super Users	2	0
889	25	*,user,sysop	Administrators	New Registered Users,Administrators	Executives	3	0
890	50	*,user,sysop,abusefilter	Administrators	New Registered Users,QA Technicians,Administrators	Executives	3	0
891	0	*,user,abusefilter,sysop,accountcreator	Administrators	New Registered Users,Technical Administration,QA Technicians,Administrators	Executives	3	0
892	0	*,user,abusefilter,sysop	Administrators	New Registered Users,QA Technicians,Administrators	Executives	3	0
893	884	*,user,rollbacker	Border Control	New Registered Users,Border Control	Super Users	2	0
894	0	*,user,rollbacker,autoreviewer,reviewer	Quality Assurance	New Registered Users,Border Control,Quality Assurance	Super Users	2	0
895	1122	*,user,rollbacker	Border Control	New Registered Users,Border Control	Super Users	2	0
896	0	*,user	New Registered Users	New Registered Users	Registered Users	1	0
897	753	*,user,rollbacker	Border Control	New Registered Users,Border Control	Super Users	2	0
898	341	*,user,rollbacker,autoreviewer	Quality Assurance	New Registered Users,Border Control,Quality Assurance	Super Users	2	0
899	0	*,user	New Registered Users	New Registered Users	Registered Users	1	0
900	872	*,user,rollbacker	Border Control	New Registered Users,Border Control	Super Users	2	0
901	605	*,user,rollbacker,reviewer	Quality Assurance	New Registered Users,Border Control,Quality Assurance	Super Users	2	0
902	0	*,user,reviewer,rollbacker,autoreviewer	Quality Assurance	New Registered Users,Border Control,Quality Assurance	Super Users	2	0
903	852	*,user,rollbacker	Border Control	New Registered Users,Border Control	Super Users	2	0
904	68	*,user,rollbacker,reviewer	Quality Assurance	New Registered Users,Border Control,Quality Assurance	Super Users	2	0
905	1505	*,user,sysop	Administrators	New Registered Users,Administrators	Executives	3	0
906	45	*,user,sysop,OTRS-member	Administrators	New Registered Users,Administrators	Executives	3	0
907	0	*,user,sysop	Administrators	New Registered Users,Administrators	Executives	3	0
908	126	*,user,rollbacker	Border Control	New Registered Users,Border Control	Super Users	2	0
909	82	*,user	New Registered Users	New Registered Users	Registered Users	1	0
910	403	*,user,rollbacker	Border Control	New Registered Users,Border Control	Super Users	2	0
911	867	*,user	New Registered Users	New Registered Users	Registered Users	1	0
912	0	*,user,rollbacker	Border Control	New Registered Users,Border Control	Super Users	2	0
913	0	*,user,autoreviewer	Quality Assurance	New Registered Users,Quality Assurance	Super Users	2	0
914	0	*,user	New Registered Users	New Registered Users	Registered Users	1	0
915	60	*,user,sysop	Administrators	New Registered Users,Administrators	Executives	3	0
916	166	*,user	New Registered Users	New Registered Users	Registered Users	1	0
917	0	*,user,sysop	Administrators	New Registered Users,Administrators	Executives	3	0
918	0	*,user,bot	Bot	Bot	Bot	0	1
919	1	*,user,autoreviewer	Quality Assurance	New Registered Users,Quality Assurance	Super Users	2	0
920	0	*,user	New Registered Users	New Registered Users	Registered Users	1	0
921	0	*,user,reviewer	Quality Assurance	New Registered Users,Quality Assurance	Super Users	2	0
922	222	*,user,reviewer	Quality Assurance	New Registered Users,Quality Assurance	Super Users	2	0
923	0	*,user,reviewer,autoreviewer	Quality Assurance	New Registered Users,Quality Assurance	Super Users	2	0
924	0	*,user,reviewer	Quality Assurance	New Registered Users,Quality Assurance	Super Users	2	0
925	0	*,user,rollbacker	Border Control	New Registered Users,Border Control	Super Users	2	0
926	20	*,user,rollbacker,accountcreator	Border Control	New Registered Users,Technical Administration,Border Control	Super Users	2	0
927	144	*,user,sysop	Administrators	New Registered Users,Administrators	Executives	3	0
928	159	*,user,rollbacker	Border Control	New Registered Users,Border Control	Super Users	2	0
929	7	*,user,sysop	Administrators	New Registered Users,Administrators	Executives	3	0
930	0	*,user,sysop,abusefilter	Administrators	New Registered Users,QA Technicians,Administrators	Executives	3	0
931	1585	*,user,sysop	Administrators	New Registered Users,Administrators	Executives	3	0
932	1	*,user	New Registered Users	New Registered Users	Registered Users	1	0
933	0	*,user,sysop	Administrators	New Registered Users,Administrators	Executives	3	0
934	0	*,user,bot	Bot	Bot	Bot	0	1
935	511	*,user,rollbacker	Border Control	New Registered Users,Border Control	Super Users	2	0
936	140	*,user,rollbacker,autoreviewer	Quality Assurance	New Registered Users,Border Control,Quality Assurance	Super Users	2	0
937	0	*,user,autoreviewer,rollbacker,reviewer	Quality Assurance	New Registered Users,Border Control,Quality Assurance	Super Users	2	0
938	212	*,user,reviewer	Quality Assurance	New Registered Users,Quality Assurance	Super Users	2	0
939	0	*,user,reviewer,autoreviewer	Quality Assurance	New Registered Users,Quality Assurance	Super Users	2	0
940	0	*,user,rollbacker	Border Control	New Registered Users,Border Control	Super Users	2	0
941	0	*,user,rollbacker	Border Control	New Registered Users,Border Control	Super Users	2	0
942	0	*,user,sysop	Administrators	New Registered Users,Administrators	Executives	3	0
943	0	*,user,reviewer	Quality Assurance	New Registered Users,Quality Assurance	Super Users	2	0
944	1648	*,user,sysop	Administrators	New Registered Users,Administrators	Executives	3	0
945	380	*,user,sysop,accountcreator	Administrators	New Registered Users,Technical Administration,Administrators	Executives	3	0
946	0	*,user,sysop	Administrators	New Registered Users,Administrators	Executives	3	0
947	2177	*,user,bot	Bot	Bot	Bot	0	1
948	0	*,user	Bot	Bot	Bot	0	1
949	157	*,user,autoreviewer	Quality Assurance	New Registered Users,Quality Assurance	Super Users	2	0
950	0	*,user,autoreviewer,reviewer	Quality Assurance	New Registered Users,Quality Assurance	Super Users	2	0
951	502	*,user,ipblock-exempt	New Registered Users	New Registered Users	Registered Users	1	0
952	0	*,user	New Registered Users	New Registered Users	Registered Users	1	0
953	244	*,user,reviewer	Quality Assurance	New Registered Users,Quality Assurance	Super Users	2	0
954	0	*,user,reviewer,autoreviewer	Quality Assurance	New Registered Users,Quality Assurance	Super Users	2	0
955	719	*,user,reviewer	Quality Assurance	New Registered Users,Quality Assurance	Super Users	2	0
956	0	*,user,reviewer,autoreviewer	Quality Assurance	New Registered Users,Quality Assurance	Super Users	2	0
957	736	*,user,rollbacker	Border Control	New Registered Users,Border Control	Super Users	2	0
958	0	*,user,rollbacker,reviewer	Quality Assurance	New Registered Users,Border Control,Quality Assurance	Super Users	2	0
959	0	*,user,reviewer	Quality Assurance	New Registered Users,Quality Assurance	Super Users	2	0
960	188	*,user,rollbacker	Border Control	New Registered Users,Border Control	Super Users	2	0
961	1260	*,user,sysop	Administrators	New Registered Users,Administrators	Executives	3	0
962	0	*,user,sysop,reviewer	Administrators	New Registered Users,Quality Assurance,Administrators	Executives	3	0
963	1	*,user,sysop,autoreviewer	Administrators	New Registered Users,Quality Assurance,Administrators	Executives	3	0
964	1	*,user,sysop	Administrators	New Registered Users,Administrators	Executives	3	0
965	0	*,user,sysop,reviewer	Administrators	New Registered Users,Quality Assurance,Administrators	Executives	3	0
966	0	*,user,sysop	Administrators	New Registered Users,Administrators	Executives	3	0
967	0	*,user,reviewer	Quality Assurance	New Registered Users,Quality Assurance	Super Users	2	0
968	1861	*,user,bot	Bot	Bot	Bot	0	1
969	0	*,user	Bot	Bot	Bot	0	1
970	974	*,user,reviewer	Quality Assurance	New Registered Users,Quality Assurance	Super Users	2	0
971	0	*,user	New Registered Users	New Registered Users	Registered Users	1	0
972	632	*,user,rollbacker	Border Control	New Registered Users,Border Control	Super Users	2	0
973	0	*,user	New Registered Users	New Registered Users	Registered Users	1	0
974	358	*,user,autoreviewer	Quality Assurance	New Registered Users,Quality Assurance	Super Users	2	0
975	0	*,user,autoreviewer,reviewer	Quality Assurance	New Registered Users,Quality Assurance	Super Users	2	0
976	0	*,user,rollbacker	Border Control	New Registered Users,Border Control	Super Users	2	0
977	93	*,user,autoreviewer	Quality Assurance	New Registered Users,Quality Assurance	Super Users	2	0
978	0	*,user,autoreviewer,reviewer	Quality Assurance	New Registered Users,Quality Assurance	Super Users	2	0
979	0	*,user,reviewer	Quality Assurance	New Registered Users,Quality Assurance	Super Users	2	0
980	2012	*,user,bot	Bot	Bot	Bot	0	1
981	0	*,user	Bot	Bot	Bot	0	1
982	0	*,user,sysop	Administrators	New Registered Users,Administrators	Executives	3	0
983	455	*,user,rollbacker	Border Control	New Registered Users,Border Control	Super Users	2	0
984	0	*,user,rollbacker,reviewer	Quality Assurance	New Registered Users,Border Control,Quality Assurance	Super Users	2	0
985	400	*,user,rollbacker	Border Control	New Registered Users,Border Control	Super Users	2	0
986	0	*,user	New Registered Users	New Registered Users	Registered Users	1	0
987	280	*,user,ipblock-exempt	New Registered Users	New Registered Users	Registered Users	1	0
988	80	*,user,ipblock-exempt,autoreviewer	Quality Assurance	New Registered Users,Quality Assurance	Super Users	2	0
989	247	*,user,autoreviewer,ipblock-exempt,reviewer	Quality Assurance	New Registered Users,Quality Assurance	Super Users	2	0
990	0	*,user,autoreviewer,reviewer	Quality Assurance	New Registered Users,Quality Assurance	Super Users	2	0
991	0	*,user,rollbacker	Border Control	New Registered Users,Border Control	Super Users	2	0
992	0	*,user,sysop	Administrators	New Registered Users,Administrators	Executives	3	0
993	1474	*,user,bot	Bot	Bot	Bot	0	1
994	0	*,user	Bot	Bot	Bot	0	1
995	0	*,user,reviewer	Quality Assurance	New Registered Users,Quality Assurance	Super Users	2	0
996	0	*,user,bot	Bot	Bot	Bot	0	1
997	0	*,user,reviewer	Quality Assurance	New Registered Users,Quality Assurance	Super Users	2	0
998	0	*,user,reviewer	Quality Assurance	New Registered Users,Quality Assurance	Super Users	2	0
999	1211	*,user,sysop	Administrators	New Registered Users,Administrators	Executives	3	0
1000	0	*,user,sysop,reviewer,ipblock-exempt,rollbacker,confirmed	Administrators	New Registered Users,Border Control,Quality Assurance,Administrators	Executives	3	0
1001	0	*,user,sysop	Administrators	New Registered Users,Administrators	Executives	3	0
1002	9	*,user,sysop,rollbacker	Administrators	New Registered Users,Border Control,Administrators	Executives	3	0
1003	0	*,user,sysop	Administrators	New Registered Users,Administrators	Executives	3	0
1004	0	*,user,reviewer	Quality Assurance	New Registered Users,Quality Assurance	Super Users	2	0
1005	36	*,user,rollbacker	Border Control	New Registered Users,Border Control	Super Users	2	0
1006	0	*,user	New Registered Users	New Registered Users	Registered Users	1	0
1007	12	*,user,bot	Bot	Bot	Bot	0	1
1008	0	*,user	Bot	Bot	Bot	0	1
1009	0	*,user,reviewer	Quality Assurance	New Registered Users,Quality Assurance	Super Users	2	0
1010	0	*,user,reviewer	Quality Assurance	New Registered Users,Quality Assurance	Super Users	2	0
1011	0	*,user,autoreviewer	Quality Assurance	New Registered Users,Quality Assurance	Super Users	2	0
1012	0	*,user,reviewer	Quality Assurance	New Registered Users,Quality Assurance	Super Users	2	0
1013	372	*,user,reviewer	Quality Assurance	New Registered Users,Quality Assurance	Super Users	2	0
1014	0	*,user,reviewer,autoreviewer	Quality Assurance	New Registered Users,Quality Assurance	Super Users	2	0
1015	917	*,user,rollbacker	Border Control	New Registered Users,Border Control	Super Users	2	0
1016	0	*,user,rollbacker,reviewer	Quality Assurance	New Registered Users,Border Control,Quality Assurance	Super Users	2	0
1017	0	*,user,reviewer	Quality Assurance	New Registered Users,Quality Assurance	Super Users	2	0
1018	0	*,user,reviewer	Quality Assurance	New Registered Users,Quality Assurance	Super Users	2	0
1019	0	*,user,reviewer,rollbacker	Quality Assurance	New Registered Users,Border Control,Quality Assurance	Super Users	2	0
1020	222	*,user,reviewer	Quality Assurance	New Registered Users,Quality Assurance	Super Users	2	0
1021	0	*,user,reviewer,autoreviewer	Quality Assurance	New Registered Users,Quality Assurance	Super Users	2	0
1022	222	*,user,reviewer	Quality Assurance	New Registered Users,Quality Assurance	Super Users	2	0
1023	0	*,user,reviewer,autoreviewer	Quality Assurance	New Registered Users,Quality Assurance	Super Users	2	0
1024	215	*,user,rollbacker	Border Control	New Registered Users,Border Control	Super Users	2	0
1025	0	*,user	New Registered Users	New Registered Users	Registered Users	1	0
1026	0	*,user,reviewer	Quality Assurance	New Registered Users,Quality Assurance	Super Users	2	0
1027	0	*,user,sysop,bureaucrat	Administrators	New Registered Users,Administrators	Executives	3	0
1028	0	*,user,sysop	Administrators	New Registered Users,Administrators	Executives	3	0
1029	220	*,user,autoreviewer	Quality Assurance	New Registered Users,Quality Assurance	Super Users	2	0
1030	0	*,user,autoreviewer,reviewer	Quality Assurance	New Registered Users,Quality Assurance	Super Users	2	0
1031	1358	*,user,sysop	Administrators	New Registered Users,Administrators	Executives	3	0
1032	167	*,user,sysop,abusefilter	Administrators	New Registered Users,QA Technicians,Administrators	Executives	3	0
1033	0	*,user,sysop	Administrators	New Registered Users,Administrators	Executives	3	0
1034	0	*,user,sysop,abusefilter	Administrators	New Registered Users,QA Technicians,Administrators	Executives	3	0
1035	0	*,user,reviewer	Quality Assurance	New Registered Users,Quality Assurance	Super Users	2	0
1036	0	*,user,sysop	Administrators	New Registered Users,Administrators	Executives	3	0
1037	0	*,user,rollbacker	Border Control	New Registered Users,Border Control	Super Users	2	0
1038	782	*,user,rollbacker	Border Control	New Registered Users,Border Control	Super Users	2	0
1039	105	*,user,rollbacker,autoreviewer	Quality Assurance	New Registered Users,Border Control,Quality Assurance	Super Users	2	0
1040	0	*,user,autoreviewer,rollbacker,reviewer	Quality Assurance	New Registered Users,Border Control,Quality Assurance	Super Users	2	0
1041	0	*,user,sysop	Administrators	New Registered Users,Administrators	Executives	3	0
1042	744	*,user,rollbacker	Border Control	New Registered Users,Border Control	Super Users	2	0
1043	0	*,user,rollbacker,reviewer	Quality Assurance	New Registered Users,Border Control,Quality Assurance	Super Users	2	0
1044	267	*,user,rollbacker	Border Control	New Registered Users,Border Control	Super Users	2	0
1045	367	*,user,rollbacker,reviewer	Quality Assurance	New Registered Users,Border Control,Quality Assurance	Super Users	2	0
1046	0	*,user,reviewer,rollbacker,autoreviewer	Quality Assurance	New Registered Users,Border Control,Quality Assurance	Super Users	2	0
1047	0	*,user,reviewer	Quality Assurance	New Registered Users,Quality Assurance	Super Users	2	0
1048	1	*,user,reviewer	Quality Assurance	New Registered Users,Quality Assurance	Super Users	2	0
1049	190	*,user,reviewer,rollbacker	Quality Assurance	New Registered Users,Border Control,Quality Assurance	Super Users	2	0
1050	445	*,user,reviewer,rollbacker,autoreviewer	Quality Assurance	New Registered Users,Border Control,Quality Assurance	Super Users	2	0
1051	60	*,user,autoreviewer,reviewer,rollbacker,OTRS-member	Quality Assurance	New Registered Users,Border Control,Quality Assurance	Super Users	2	0
1052	0	*,user,autoreviewer,reviewer,rollbacker	Quality Assurance	New Registered Users,Border Control,Quality Assurance	Super Users	2	0
1053	441	*,user,rollbacker	Border Control	New Registered Users,Border Control	Super Users	2	0
1054	293	*,user,rollbacker,reviewer	Quality Assurance	New Registered Users,Border Control,Quality Assurance	Super Users	2	0
1055	0	*,user,reviewer,rollbacker,filemover	Quality Assurance	New Registered Users,Technical Administration,Border Control,Quality Assurance	Super Users	2	0
1056	0	*,user,rollbacker	Border Control	New Registered Users,Border Control	Super Users	2	0
1057	0	*,user,reviewer	Quality Assurance	New Registered Users,Quality Assurance	Super Users	2	0
1058	1	*,user,autoreviewer	Quality Assurance	New Registered Users,Quality Assurance	Super Users	2	0
1059	187	*,user	New Registered Users	New Registered Users	Registered Users	1	0
1060	170	*,user,autoreviewer	Quality Assurance	New Registered Users,Quality Assurance	Super Users	2	0
1061	0	*,user,autoreviewer,reviewer	Quality Assurance	New Registered Users,Quality Assurance	Super Users	2	0
1062	39	*,user,ipblock-exempt	New Registered Users	New Registered Users	Registered Users	1	0
1063	0	*,user	New Registered Users	New Registered Users	Registered Users	1	0
1064	65	*,user,rollbacker	Border Control	New Registered Users,Border Control	Super Users	2	0
1065	0	*,user	New Registered Users	New Registered Users	Registered Users	1	0
1066	354	*,user,rollbacker	Border Control	New Registered Users,Border Control	Super Users	2	0
1067	0	*,user,rollbacker,reviewer	Quality Assurance	New Registered Users,Border Control,Quality Assurance	Super Users	2	0
1068	80	*,user,rollbacker	Border Control	New Registered Users,Border Control	Super Users	2	0
1069	444	*,user	New Registered Users	New Registered Users	Registered Users	1	0
1070	358	*,user,autoreviewer	Quality Assurance	New Registered Users,Quality Assurance	Super Users	2	0
1071	0	*,user,autoreviewer,reviewer	Quality Assurance	New Registered Users,Quality Assurance	Super Users	2	0
1072	0	*,user,reviewer	Quality Assurance	New Registered Users,Quality Assurance	Super Users	2	0
1073	221	*,user,reviewer	Quality Assurance	New Registered Users,Quality Assurance	Super Users	2	0
1074	0	*,user,reviewer,autoreviewer	Quality Assurance	New Registered Users,Quality Assurance	Super Users	2	0
1075	0	*,user,reviewer	Quality Assurance	New Registered Users,Quality Assurance	Super Users	2	0
1076	1184	*,user,bot	Bot	Bot	Bot	0	1
1077	0	*,user	Bot	Bot	Bot	0	1
1078	1175	*,user,bot	Bot	Bot	Bot	0	1
1079	0	*,user	Bot	Bot	Bot	0	1
1080	0	*,user,sysop	Administrators	New Registered Users,Administrators	Executives	3	0
1081	0	*,user,reviewer	Quality Assurance	New Registered Users,Quality Assurance	Super Users	2	0
1082	889	*,user,reviewer	Quality Assurance	New Registered Users,Quality Assurance	Super Users	2	0
1083	6	*,user,reviewer,ipblock-exempt	Quality Assurance	New Registered Users,Quality Assurance	Super Users	2	0
1084	0	*,user,reviewer	Quality Assurance	New Registered Users,Quality Assurance	Super Users	2	0
1085	0	*,user,reviewer	Quality Assurance	New Registered Users,Quality Assurance	Super Users	2	0
1086	344	*,user,ipblock-exempt	New Registered Users	New Registered Users	Registered Users	1	0
1087	26	*,user,ipblock-exempt,autoreviewer	Quality Assurance	New Registered Users,Quality Assurance	Super Users	2	0
1088	187	*,user,autoreviewer	Quality Assurance	New Registered Users,Quality Assurance	Super Users	2	0
1089	0	*,user	New Registered Users	New Registered Users	Registered Users	1	0
1090	0	*,user,sysop	Administrators	New Registered Users,Administrators	Executives	3	0
1091	231	*,user,autoreviewer	Quality Assurance	New Registered Users,Quality Assurance	Super Users	2	0
1092	867	*,user,autoreviewer,reviewer	Quality Assurance	New Registered Users,Quality Assurance	Super Users	2	0
1093	0	*,user,autoreviewer,reviewer,rollbacker	Quality Assurance	New Registered Users,Border Control,Quality Assurance	Super Users	2	0
1094	613	*,user,rollbacker	Border Control	New Registered Users,Border Control	Super Users	2	0
1095	0	*,user,rollbacker,reviewer	Quality Assurance	New Registered Users,Border Control,Quality Assurance	Super Users	2	0
1096	297	*,user,rollbacker	Border Control	New Registered Users,Border Control	Super Users	2	0
1097	2	*,user	New Registered Users	New Registered Users	Registered Users	1	0
1098	19	*,user,rollbacker	Border Control	New Registered Users,Border Control	Super Users	2	0
1099	166	*,user	New Registered Users	New Registered Users	Registered Users	1	0
1100	80	*,user,autoreviewer	Quality Assurance	New Registered Users,Quality Assurance	Super Users	2	0
1101	0	*,user,autoreviewer,reviewer	Quality Assurance	New Registered Users,Quality Assurance	Super Users	2	0
1102	892	*,user,rollbacker	Border Control	New Registered Users,Border Control	Super Users	2	0
1103	209	*,user,rollbacker,reviewer	Quality Assurance	New Registered Users,Border Control,Quality Assurance	Super Users	2	0
1104	0	*,user,reviewer,rollbacker,autoreviewer	Quality Assurance	New Registered Users,Border Control,Quality Assurance	Super Users	2	0
1105	0	*,user,rollbacker	Border Control	New Registered Users,Border Control	Super Users	2	0
1106	33	*,user,rollbacker	Border Control	New Registered Users,Border Control	Super Users	2	0
1107	93	*,user,rollbacker,reviewer	Quality Assurance	New Registered Users,Border Control,Quality Assurance	Super Users	2	0
1108	0	*,user	New Registered Users	New Registered Users	Registered Users	1	0
1109	968	*,user,reviewer	Quality Assurance	New Registered Users,Quality Assurance	Super Users	2	0
1110	0	*,user	New Registered Users	New Registered Users	Registered Users	1	0
1111	0	*,user,reviewer	Quality Assurance	New Registered Users,Quality Assurance	Super Users	2	0
1112	0	*,user,rollbacker	Border Control	New Registered Users,Border Control	Super Users	2	0
1113	0	*,user,rollbacker,reviewer	Quality Assurance	New Registered Users,Border Control,Quality Assurance	Super Users	2	0
1114	0	*,user,reviewer	Quality Assurance	New Registered Users,Quality Assurance	Super Users	2	0
1115	0	*,user,reviewer	Quality Assurance	New Registered Users,Quality Assurance	Super Users	2	0
1116	369	*,user,sysop	Administrators	New Registered Users,Administrators	Executives	3	0
1117	1789	*,user,sysop	Administrators	New Registered Users,Administrators	Executives	3	0
1118	0	*,user	New Registered Users	New Registered Users	Registered Users	1	0
1119	0	*,user,sysop	Administrators	New Registered Users,Administrators	Executives	3	0
1120	0	*,user,sysop	Administrators	New Registered Users,Administrators	Executives	3	0
1121	0	*,user,rollbacker	Border Control	New Registered Users,Border Control	Super Users	2	0
1122	0	*,user,rollbacker,reviewer	Quality Assurance	New Registered Users,Border Control,Quality Assurance	Super Users	2	0
1123	765	*,user,rollbacker	Border Control	New Registered Users,Border Control	Super Users	2	0
1124	0	*,user,rollbacker,reviewer	Quality Assurance	New Registered Users,Border Control,Quality Assurance	Super Users	2	0
1125	0	*,user,reviewer	Quality Assurance	New Registered Users,Quality Assurance	Super Users	2	0
1126	8	*,user,rollbacker	Border Control	New Registered Users,Border Control	Super Users	2	0
1127	731	*,user	New Registered Users	New Registered Users	Registered Users	1	0
1128	0	*,user,reviewer	Quality Assurance	New Registered Users,Quality Assurance	Super Users	2	0
1129	0	*,user,sysop	Administrators	New Registered Users,Administrators	Executives	3	0
1130	120	*,user,rollbacker	Border Control	New Registered Users,Border Control	Super Users	2	0
1131	0	*,user,rollbacker,ipblock-exempt,accountcreator	Border Control	New Registered Users,Technical Administration,Border Control	Super Users	2	0
1132	19	*,user,accountcreator,rollbacker	Border Control	New Registered Users,Technical Administration,Border Control	Super Users	2	0
1133	11	*,user,rollbacker	Border Control	New Registered Users,Border Control	Super Users	2	0
1134	0	*,user,sysop	Administrators	New Registered Users,Administrators	Executives	3	0
1135	0	*,user,rollbacker	Border Control	New Registered Users,Border Control	Super Users	2	0
1136	0	*,user,reviewer	Quality Assurance	New Registered Users,Quality Assurance	Super Users	2	0
1137	135	*,user,autoreviewer	Quality Assurance	New Registered Users,Quality Assurance	Super Users	2	0
1138	0	*,user,autoreviewer,reviewer	Quality Assurance	New Registered Users,Quality Assurance	Super Users	2	0
1139	0	*,user,sysop	Administrators	New Registered Users,Administrators	Executives	3	0
1140	0	*,user,rollbacker	Border Control	New Registered Users,Border Control	Super Users	2	0
1141	0	*,user,rollbacker	Border Control	New Registered Users,Border Control	Super Users	2	0
1142	0	*,user,sysop	Administrators	New Registered Users,Administrators	Executives	3	0
1143	0	*,user,reviewer	Quality Assurance	New Registered Users,Quality Assurance	Super Users	2	0
1144	78	*,user,rollbacker	Border Control	New Registered Users,Border Control	Super Users	2	0
1145	0	*,user,sysop	Administrators	New Registered Users,Administrators	Executives	3	0
1146	0	*,user,sysop,rollbacker	Administrators	New Registered Users,Border Control,Administrators	Executives	3	0
1147	0	*,user,sysop	Administrators	New Registered Users,Administrators	Executives	3	0
1148	218	*,user,sysop	Administrators	New Registered Users,Administrators	Executives	3	0
1149	0	*,user,sysop,rollbacker	Administrators	New Registered Users,Border Control,Administrators	Executives	3	0
1150	240	*,user,sysop	Administrators	New Registered Users,Administrators	Executives	3	0
1151	0	*,user,sysop,abusefilter	Administrators	New Registered Users,QA Technicians,Administrators	Executives	3	0
1152	0	*,user,reviewer	Quality Assurance	New Registered Users,Quality Assurance	Super Users	2	0
1153	0	*,user,reviewer	Quality Assurance	New Registered Users,Quality Assurance	Super Users	2	0
1154	0	*,user,rollbacker	Border Control	New Registered Users,Border Control	Super Users	2	0
1155	548	*,user,reviewer	Quality Assurance	New Registered Users,Quality Assurance	Super Users	2	0
1156	0	*,user	New Registered Users	New Registered Users	Registered Users	1	0
1157	0	*,user,autoreviewer	Quality Assurance	New Registered Users,Quality Assurance	Super Users	2	0
1158	13	*,user,rollbacker	Border Control	New Registered Users,Border Control	Super Users	2	0
1159	26	*,user	New Registered Users	New Registered Users	Registered Users	1	0
1160	382	*,user,rollbacker	Border Control	New Registered Users,Border Control	Super Users	2	0
1161	333	*,user,rollbacker,autoreviewer	Quality Assurance	New Registered Users,Border Control,Quality Assurance	Super Users	2	0
1162	50	*,user,autoreviewer,rollbacker,reviewer	Quality Assurance	New Registered Users,Border Control,Quality Assurance	Super Users	2	0
1163	0	*,user	New Registered Users	New Registered Users	Registered Users	1	0
1164	207	*,user,autoreviewer	Quality Assurance	New Registered Users,Quality Assurance	Super Users	2	0
1165	114	*,user,autoreviewer,rollbacker	Quality Assurance	New Registered Users,Border Control,Quality Assurance	Super Users	2	0
1166	363	*,user,autoreviewer,rollbacker,reviewer	Quality Assurance	New Registered Users,Border Control,Quality Assurance	Super Users	2	0
1167	744	*,user,autoreviewer,reviewer,rollbacker,filemover	Quality Assurance	New Registered Users,Technical Administration,Border Control,Quality Assurance	Super Users	2	0
1168	0	*,user,sysop	Administrators	New Registered Users,Administrators	Executives	3	0
1169	704	*,user,rollbacker	Border Control	New Registered Users,Border Control	Super Users	2	0
1170	0	*,user,rollbacker,reviewer	Quality Assurance	New Registered Users,Border Control,Quality Assurance	Super Users	2	0
1171	939	*,user,rollbacker	Border Control	New Registered Users,Border Control	Super Users	2	0
1172	0	*,user,rollbacker,reviewer	Quality Assurance	New Registered Users,Border Control,Quality Assurance	Super Users	2	0
1173	0	*,user,reviewer	Quality Assurance	New Registered Users,Quality Assurance	Super Users	2	0
1174	0	*,user,reviewer	Quality Assurance	New Registered Users,Quality Assurance	Super Users	2	0
1175	216	*,user,rollbacker	Border Control	New Registered Users,Border Control	Super Users	2	0
1176	0	*,user,rollbacker,reviewer	Quality Assurance	New Registered Users,Border Control,Quality Assurance	Super Users	2	0
1177	0	*,user,reviewer	Quality Assurance	New Registered Users,Quality Assurance	Super Users	2	0
1178	0	*,user,rollbacker	Border Control	New Registered Users,Border Control	Super Users	2	0
1179	474	*,user,autoreviewer,reviewer	Quality Assurance	New Registered Users,Quality Assurance	Super Users	2	0
1180	34	*,user,sysop	Administrators	New Registered Users,Administrators	Executives	3	0
1181	0	*,user,sysop,abusefilter	Administrators	New Registered Users,QA Technicians,Administrators	Executives	3	0
1182	881	*,user,bot	Bot	Bot	Bot	0	1
1183	1261	*,user,bot,reviewer	Bot	Bot	Bot	0	1
1184	0	*,user,bot	Bot	Bot	Bot	0	1
1185	0	*,user,sysop	Administrators	New Registered Users,Administrators	Executives	3	0
1186	1371	*,user,reviewer	Quality Assurance	New Registered Users,Quality Assurance	Super Users	2	0
1187	0	*,user,reviewer,autoreviewer	Quality Assurance	New Registered Users,Quality Assurance	Super Users	2	0
1188	0	*,user,rollbacker	Border Control	New Registered Users,Border Control	Super Users	2	0
1189	575	*,user,sysop	Administrators	New Registered Users,Administrators	Executives	3	0
1190	2074	*,user,sysop,bureaucrat	Administrators	New Registered Users,Administrators	Executives	3	0
1191	0	*,user,bureaucrat	Administrators	New Registered Users,Administrators	Executives	3	0
1192	0	*,user,sysop	Administrators	New Registered Users,Administrators	Executives	3	0
1193	1	*,user,confirmed	New Registered Users	New Registered Users	Registered Users	1	0
1194	0	*,user	New Registered Users	New Registered Users	Registered Users	1	0
1195	171	*,user,rollbacker	Border Control	New Registered Users,Border Control	Super Users	2	0
1196	167	*,user,rollbacker,accountcreator	Border Control	New Registered Users,Technical Administration,Border Control	Super Users	2	0
1197	0	*,user,rollbacker	Border Control	New Registered Users,Border Control	Super Users	2	0
1198	5	*,user,autoreviewer	Quality Assurance	New Registered Users,Quality Assurance	Super Users	2	0
1199	102	*,user,autoreviewer,rollbacker	Quality Assurance	New Registered Users,Border Control,Quality Assurance	Super Users	2	0
1200	270	*,user,autoreviewer,rollbacker,reviewer	Quality Assurance	New Registered Users,Border Control,Quality Assurance	Super Users	2	0
1201	702	*,user,autoreviewer,reviewer,rollbacker,filemover	Quality Assurance	New Registered Users,Technical Administration,Border Control,Quality Assurance	Super Users	2	0
1202	61	*,user,autoreviewer,filemover,reviewer,rollbacker,accountcreator	Quality Assurance	New Registered Users,Technical Administration,Border Control,Quality Assurance	Super Users	2	0
1203	38	*,user,autoreviewer,filemover,reviewer,rollbacker	Quality Assurance	New Registered Users,Technical Administration,Border Control,Quality Assurance	Super Users	2	0
1204	2	*,user,autoreviewer,filemover,reviewer,rollbacker,accountcreator	Quality Assurance	New Registered Users,Technical Administration,Border Control,Quality Assurance	Super Users	2	0
1205	128	*,user,accountcreator,autoreviewer,filemover,reviewer,rollbacker,epinstructor	Quality Assurance	New Registered Users,Technical Administration,Border Control,Quality Assurance	Super Users	2	0
1206	180	*,user,accountcreator,autoreviewer,epinstructor,filemover,reviewer,rollbacker,eponline,epcampus	Quality Assurance	New Registered Users,Technical Administration,Border Control,Quality Assurance	Super Users	2	0
1207	0	*,user,accountcreator,autoreviewer,epcampus,epinstructor,eponline,filemover,reviewer,rollbacker,massmessage-sender	Quality Assurance	New Registered Users,Technical Administration,Border Control,Quality Assurance	Super Users	2	0
1208	152	*,user,ipblock-exempt	New Registered Users	New Registered Users	Registered Users	1	0
1209	218	*,user,ipblock-exempt,reviewer	Quality Assurance	New Registered Users,Quality Assurance	Super Users	2	0
1210	872	*,user,reviewer	Quality Assurance	New Registered Users,Quality Assurance	Super Users	2	0
1211	0	*,user,reviewer,autoreviewer	Quality Assurance	New Registered Users,Quality Assurance	Super Users	2	0
1212	892	*,user,rollbacker	Border Control	New Registered Users,Border Control	Super Users	2	0
1213	0	*,user,rollbacker,reviewer	Quality Assurance	New Registered Users,Border Control,Quality Assurance	Super Users	2	0
1214	1074	*,user,reviewer	Quality Assurance	New Registered Users,Quality Assurance	Super Users	2	0
1215	0	*,user,reviewer,rollbacker	Quality Assurance	New Registered Users,Border Control,Quality Assurance	Super Users	2	0
1216	1441	*,user,sysop	Administrators	New Registered Users,Administrators	Executives	3	0
1217	293	*,user,sysop,abusefilter	Administrators	New Registered Users,QA Technicians,Administrators	Executives	3	0
1218	743	*,user,sysop	Administrators	New Registered Users,Administrators	Executives	3	0
1219	14	*,user,sysop,confirmed	Administrators	New Registered Users,Administrators	Executives	3	0
1220	0	*,user,sysop	Administrators	New Registered Users,Administrators	Executives	3	0
1221	0	*,user,reviewer	Quality Assurance	New Registered Users,Quality Assurance	Super Users	2	0
1222	0	*,user,sysop	Administrators	New Registered Users,Administrators	Executives	3	0
1223	0	*,user,reviewer	Quality Assurance	New Registered Users,Quality Assurance	Super Users	2	0
1224	1464	*,user,reviewer	Quality Assurance	New Registered Users,Quality Assurance	Super Users	2	0
1225	0	*,user,reviewer,templateeditor	Quality Assurance	New Registered Users,Quality Assurance	Super Users	2	0
1226	30	*,user,bot,sysop	Bot	Bot	Bot	0	1
1227	4	*,user	Bot	Bot	Bot	0	1
1228	974	*,user,bot,sysop	Bot	Bot	Bot	0	1
1229	0	*,user	Bot	Bot	Bot	0	1
1230	0	*,user,reviewer	Quality Assurance	New Registered Users,Quality Assurance	Super Users	2	0
1231	1	*,user,reviewer	Quality Assurance	New Registered Users,Quality Assurance	Super Users	2	0
1232	0	*,user,reviewer,autoreview,confirmed,autoreviewer,filemover	Quality Assurance	New Registered Users,Technical Administration,Quality Assurance	Super Users	2	0
1233	0	*,user,autoreview,autoreviewer,confirmed,filemover,reviewer,rollbacker	Quality Assurance	New Registered Users,Technical Administration,Border Control,Quality Assurance	Super Users	2	0
1234	0	*,user,autoreviewer,filemover,reviewer,rollbacker	Quality Assurance	New Registered Users,Technical Administration,Border Control,Quality Assurance	Super Users	2	0
1235	794	*,user,rollbacker	Border Control	New Registered Users,Border Control	Super Users	2	0
1236	0	*,user,rollbacker,reviewer	Quality Assurance	New Registered Users,Border Control,Quality Assurance	Super Users	2	0
1237	1571	*,user,bot	Bot	Bot	Bot	0	1
1238	0	*,user	Bot	Bot	Bot	0	1
1239	0	*,user,rollbacker	Border Control	New Registered Users,Border Control	Super Users	2	0
1240	0	*,user,reviewer	Quality Assurance	New Registered Users,Quality Assurance	Super Users	2	0
1241	897	*,user,rollbacker	Border Control	New Registered Users,Border Control	Super Users	2	0
1242	0	*,user,rollbacker,reviewer	Quality Assurance	New Registered Users,Border Control,Quality Assurance	Super Users	2	0
1243	924	*,user,reviewer	Quality Assurance	New Registered Users,Quality Assurance	Super Users	2	0
1244	613	*,user,reviewer,epcampus	Quality Assurance	New Registered Users,Quality Assurance	Super Users	2	0
1245	0	*,user,epcampus,reviewer,accountcreator	Quality Assurance	New Registered Users,Technical Administration,Quality Assurance	Super Users	2	0
1246	1324	*,user,reviewer	Quality Assurance	New Registered Users,Quality Assurance	Super Users	2	0
1247	0	*,user,reviewer,rollbacker	Quality Assurance	New Registered Users,Border Control,Quality Assurance	Super Users	2	0
1248	305	*,user,reviewer	Quality Assurance	New Registered Users,Quality Assurance	Super Users	2	0
1249	1097	*,user,reviewer,rollbacker	Quality Assurance	New Registered Users,Border Control,Quality Assurance	Super Users	2	0
1250	0	*,user,reviewer,rollbacker,autoreviewer	Quality Assurance	New Registered Users,Border Control,Quality Assurance	Super Users	2	0
1251	200	*,user,reviewer	Quality Assurance	New Registered Users,Quality Assurance	Super Users	2	0
1252	0	*,user	New Registered Users	New Registered Users	Registered Users	1	0
1253	0	*,user,reviewer	Quality Assurance	New Registered Users,Quality Assurance	Super Users	2	0
1254	0	*,user,reviewer	Quality Assurance	New Registered Users,Quality Assurance	Super Users	2	0
1255	65	*,user,autoreviewer	Quality Assurance	New Registered Users,Quality Assurance	Super Users	2	0
1256	244	*,user,autoreviewer,rollbacker	Quality Assurance	New Registered Users,Border Control,Quality Assurance	Super Users	2	0
1257	1225	*,user,autoreviewer,rollbacker,reviewer	Quality Assurance	New Registered Users,Border Control,Quality Assurance	Super Users	2	0
1258	0	*,user,autoreviewer,reviewer,rollbacker,templateeditor	Quality Assurance	New Registered Users,Border Control,Quality Assurance	Super Users	2	0
1259	0	*,user,reviewer	Quality Assurance	New Registered Users,Quality Assurance	Super Users	2	0
1260	0	*,user,reviewer	Quality Assurance	New Registered Users,Quality Assurance	Super Users	2	0
1261	332	*,user,rollbacker	Border Control	New Registered Users,Border Control	Super Users	2	0
1262	0	*,user,rollbacker,reviewer	Quality Assurance	New Registered Users,Border Control,Quality Assurance	Super Users	2	0
1263	12	*,user,reviewer	Quality Assurance	New Registered Users,Quality Assurance	Super Users	2	0
1264	0	*,user,reviewer,rollbacker	Quality Assurance	New Registered Users,Border Control,Quality Assurance	Super Users	2	0
1265	190	*,user,rollbacker	Border Control	New Registered Users,Border Control	Super Users	2	0
1266	0	*,user,rollbacker,reviewer	Quality Assurance	New Registered Users,Border Control,Quality Assurance	Super Users	2	0
1267	0	*,user,rollbacker	Border Control	New Registered Users,Border Control	Super Users	2	0
1268	358	*,user,autoreviewer	Quality Assurance	New Registered Users,Quality Assurance	Super Users	2	0
1269	0	*,user,autoreviewer,reviewer	Quality Assurance	New Registered Users,Quality Assurance	Super Users	2	0
1270	0	*,user,reviewer	Quality Assurance	New Registered Users,Quality Assurance	Super Users	2	0
1271	857	*,user,rollbacker	Border Control	New Registered Users,Border Control	Super Users	2	0
1272	0	*,user,rollbacker,reviewer	Quality Assurance	New Registered Users,Border Control,Quality Assurance	Super Users	2	0
1273	0	*,user,reviewer	Quality Assurance	New Registered Users,Quality Assurance	Super Users	2	0
1274	575	*,user,rollbacker	Border Control	New Registered Users,Border Control	Super Users	2	0
1275	74	*,user,rollbacker,autoreviewer	Quality Assurance	New Registered Users,Border Control,Quality Assurance	Super Users	2	0
1276	0	*,user,autoreviewer,rollbacker,reviewer	Quality Assurance	New Registered Users,Border Control,Quality Assurance	Super Users	2	0
1277	0	*,user,reviewer	Quality Assurance	New Registered Users,Quality Assurance	Super Users	2	0
1278	356	*,user,autoreviewer	Quality Assurance	New Registered Users,Quality Assurance	Super Users	2	0
1279	0	*,user,autoreviewer,reviewer	Quality Assurance	New Registered Users,Quality Assurance	Super Users	2	0
1280	47	*,user,rollbacker	Border Control	New Registered Users,Border Control	Super Users	2	0
1281	0	*,user	New Registered Users	New Registered Users	Registered Users	1	0
1282	0	*,user,reviewer	Quality Assurance	New Registered Users,Quality Assurance	Super Users	2	0
1283	668	*,user,rollbacker	Border Control	New Registered Users,Border Control	Super Users	2	0
1284	0	*,user,rollbacker,reviewer	Quality Assurance	New Registered Users,Border Control,Quality Assurance	Super Users	2	0
1285	0	*,user,sysop	Administrators	New Registered Users,Administrators	Executives	3	0
1286	335	*,user,ipblock-exempt	New Registered Users	New Registered Users	Registered Users	1	0
1287	240	*,user,ipblock-exempt,reviewer	Quality Assurance	New Registered Users,Quality Assurance	Super Users	2	0
1288	0	*,user,reviewer	Quality Assurance	New Registered Users,Quality Assurance	Super Users	2	0
1289	1067	*,user,rollbacker	Border Control	New Registered Users,Border Control	Super Users	2	0
1290	175	*,user,rollbacker,autoreviewer	Quality Assurance	New Registered Users,Border Control,Quality Assurance	Super Users	2	0
1291	615	*,user,autoreviewer,rollbacker,reviewer	Quality Assurance	New Registered Users,Border Control,Quality Assurance	Super Users	2	0
1292	0	*,user	New Registered Users	New Registered Users	Registered Users	1	0
1293	0	*,user,rollbacker	Border Control	New Registered Users,Border Control	Super Users	2	0
1294	0	*,user,reviewer	Quality Assurance	New Registered Users,Quality Assurance	Super Users	2	0
1295	0	*,user,rollbacker	Border Control	New Registered Users,Border Control	Super Users	2	0
1296	0	*,user,sysop	Administrators	New Registered Users,Administrators	Executives	3	0
1297	0	*,user,reviewer	Quality Assurance	New Registered Users,Quality Assurance	Super Users	2	0
1298	0	*,user,reviewer	Quality Assurance	New Registered Users,Quality Assurance	Super Users	2	0
1299	3	*,user,reviewer	Quality Assurance	New Registered Users,Quality Assurance	Super Users	2	0
1300	0	*,user,reviewer,rollbacker	Quality Assurance	New Registered Users,Border Control,Quality Assurance	Super Users	2	0
1301	638	*,user,rollbacker	Border Control	New Registered Users,Border Control	Super Users	2	0
1302	0	*,user,rollbacker,reviewer	Quality Assurance	New Registered Users,Border Control,Quality Assurance	Super Users	2	0
1303	827	*,user,rollbacker	Border Control	New Registered Users,Border Control	Super Users	2	0
1304	0	*,user,rollbacker,reviewer	Quality Assurance	New Registered Users,Border Control,Quality Assurance	Super Users	2	0
1305	0	*,user,reviewer	Quality Assurance	New Registered Users,Quality Assurance	Super Users	2	0
1306	5	*,user,rollbacker,confirmed	Border Control	New Registered Users,Border Control	Super Users	2	0
1307	0	*,user,rollbacker	Border Control	New Registered Users,Border Control	Super Users	2	0
1308	0	*,user,rollbacker	Border Control	New Registered Users,Border Control	Super Users	2	0
1309	0	*,user,reviewer	Quality Assurance	New Registered Users,Quality Assurance	Super Users	2	0
1310	51	*,user,rollbacker	Border Control	New Registered Users,Border Control	Super Users	2	0
1311	163	*,user,rollbacker,accountcreator	Border Control	New Registered Users,Technical Administration,Border Control	Super Users	2	0
1312	73	*,user,rollbacker	Border Control	New Registered Users,Border Control	Super Users	2	0
1313	0	*,user,rollbacker,autoreviewer	Quality Assurance	New Registered Users,Border Control,Quality Assurance	Super Users	2	0
1314	73	*,user,autoreviewer,rollbacker,accountcreator	Quality Assurance	New Registered Users,Technical Administration,Border Control,Quality Assurance	Super Users	2	0
1315	0	*,user,sysop	Administrators	New Registered Users,Administrators	Executives	3	0
1316	0	*,user,rollbacker,confirmed,autoreviewer	Quality Assurance	New Registered Users,Border Control,Quality Assurance	Super Users	2	0
1317	0	*,user,autoreviewer,rollbacker	Quality Assurance	New Registered Users,Border Control,Quality Assurance	Super Users	2	0
1318	343	*,user,bot	Bot	Bot	Bot	0	1
1319	172	*,user,bot,autoreviewer	Bot	Bot	Bot	0	1
1320	0	*,user,bot	Bot	Bot	Bot	0	1
1321	277	*,user,rollbacker	Border Control	New Registered Users,Border Control	Super Users	2	0
1322	0	*,user,rollbacker,reviewer	Quality Assurance	New Registered Users,Border Control,Quality Assurance	Super Users	2	0
1323	0	*,user,sysop	Administrators	New Registered Users,Administrators	Executives	3	0
1324	852	*,user,rollbacker	Border Control	New Registered Users,Border Control	Super Users	2	0
1325	0	*,user,rollbacker,reviewer	Quality Assurance	New Registered Users,Border Control,Quality Assurance	Super Users	2	0
1326	0	*,user,rollbacker	Border Control	New Registered Users,Border Control	Super Users	2	0
1327	610	*,user,rollbacker	Border Control	New Registered Users,Border Control	Super Users	2	0
1328	356	*,user,rollbacker,ipblock-exempt	Border Control	New Registered Users,Border Control	Super Users	2	0
1329	0	*,user,rollbacker	Border Control	New Registered Users,Border Control	Super Users	2	0
1330	0	*,user,autoreviewer,reviewer	Quality Assurance	New Registered Users,Quality Assurance	Super Users	2	0
1331	220	*,user,reviewer	Quality Assurance	New Registered Users,Quality Assurance	Super Users	2	0
1332	0	*,user,reviewer,autoreviewer	Quality Assurance	New Registered Users,Quality Assurance	Super Users	2	0
1333	0	*,user,rollbacker	Border Control	New Registered Users,Border Control	Super Users	2	0
1334	23	*,user,rollbacker	Border Control	New Registered Users,Border Control	Super Users	2	0
1335	1	*,user,rollbacker,ipblock-exempt	Border Control	New Registered Users,Border Control	Super Users	2	0
1336	17	*,user,ipblock-exempt,rollbacker,accountcreator	Border Control	New Registered Users,Technical Administration,Border Control	Super Users	2	0
1337	0	*,user,accountcreator,rollbacker	Border Control	New Registered Users,Technical Administration,Border Control	Super Users	2	0
1338	4	*,user,rollbacker	Border Control	New Registered Users,Border Control	Super Users	2	0
1339	36	*,user	New Registered Users	New Registered Users	Registered Users	1	0
1340	1237	*,user,rollbacker	Border Control	New Registered Users,Border Control	Super Users	2	0
1341	0	*,user	New Registered Users	New Registered Users	Registered Users	1	0
1342	272	*,user,rollbacker	Border Control	New Registered Users,Border Control	Super Users	2	0
1343	114	*,user,rollbacker,autoreviewer	Quality Assurance	New Registered Users,Border Control,Quality Assurance	Super Users	2	0
1344	0	*,user,autoreviewer,rollbacker,reviewer	Quality Assurance	New Registered Users,Border Control,Quality Assurance	Super Users	2	0
1345	0	*,user,sysop	Administrators	New Registered Users,Administrators	Executives	3	0
1346	763	*,user,rollbacker	Border Control	New Registered Users,Border Control	Super Users	2	0
1347	0	*,user,rollbacker,reviewer	Quality Assurance	New Registered Users,Border Control,Quality Assurance	Super Users	2	0
1348	358	*,user,autoreviewer	Quality Assurance	New Registered Users,Quality Assurance	Super Users	2	0
1349	0	*,user,autoreviewer,reviewer	Quality Assurance	New Registered Users,Quality Assurance	Super Users	2	0
1350	61	*,user,autoreviewer	Quality Assurance	New Registered Users,Quality Assurance	Super Users	2	0
1351	0	*,user,autoreviewer,reviewer	Quality Assurance	New Registered Users,Quality Assurance	Super Users	2	0
1352	0	*,user,rollbacker	Border Control	New Registered Users,Border Control	Super Users	2	0
1353	0	*,user,rollbacker	Border Control	New Registered Users,Border Control	Super Users	2	0
1354	943	*,user,rollbacker	Border Control	New Registered Users,Border Control	Super Users	2	0
1355	0	*,user,rollbacker,reviewer	Quality Assurance	New Registered Users,Border Control,Quality Assurance	Super Users	2	0
1356	9	*,user,autoreviewer	Quality Assurance	New Registered Users,Quality Assurance	Super Users	2	0
1357	35	*,user,autoreviewer,reviewer	Quality Assurance	New Registered Users,Quality Assurance	Super Users	2	0
1358	149	*,user,autoreviewer,reviewer,rollbacker	Quality Assurance	New Registered Users,Border Control,Quality Assurance	Super Users	2	0
1359	0	*,user	New Registered Users	New Registered Users	Registered Users	1	0
1360	568	*,user,rollbacker	Border Control	New Registered Users,Border Control	Super Users	2	0
1361	0	*,user,rollbacker,reviewer	Quality Assurance	New Registered Users,Border Control,Quality Assurance	Super Users	2	0
1362	0	*,user,reviewer	Quality Assurance	New Registered Users,Quality Assurance	Super Users	2	0
1363	0	*,user,reviewer	Quality Assurance	New Registered Users,Quality Assurance	Super Users	2	0
1364	0	*,user,reviewer	Quality Assurance	New Registered Users,Quality Assurance	Super Users	2	0
1365	358	*,user,autoreviewer	Quality Assurance	New Registered Users,Quality Assurance	Super Users	2	0
1366	0	*,user,autoreviewer,reviewer	Quality Assurance	New Registered Users,Quality Assurance	Super Users	2	0
1367	0	*,user,reviewer	Quality Assurance	New Registered Users,Quality Assurance	Super Users	2	0
1368	678	*,user,rollbacker	Border Control	New Registered Users,Border Control	Super Users	2	0
1369	1279	*,user,rollbacker,autoreviewer	Quality Assurance	New Registered Users,Border Control,Quality Assurance	Super Users	2	0
1370	148	*,user,autoreviewer,rollbacker,reviewer	Quality Assurance	New Registered Users,Border Control,Quality Assurance	Super Users	2	0
1371	0	*,user,autoreviewer,reviewer,rollbacker,autoreview,accountcreator,ipblock-exempt,confirmed,filemover,abusefilter	Quality Assurance	New Registered Users,Technical Administration,Border Control,QA Technicians,Quality Assurance	Super Users	2	0
1372	9	*,user,abusefilter,accountcreator,autoreview,autoreviewer,confirmed,filemover,reviewer,rollbacker	Quality Assurance	New Registered Users,Technical Administration,Border Control,QA Technicians,Quality Assurance	Super Users	2	0
1373	52	*,user,abusefilter,accountcreator,autoreview,autoreviewer,filemover,reviewer,rollbacker	Quality Assurance	New Registered Users,Technical Administration,Border Control,QA Technicians,Quality Assurance	Super Users	2	0
1374	2	*,user,abusefilter,accountcreator,autoreviewer,filemover,reviewer,rollbacker	Quality Assurance	New Registered Users,Technical Administration,Border Control,QA Technicians,Quality Assurance	Super Users	2	0
1375	0	*,user,autoreviewer,filemover,reviewer,rollbacker	Quality Assurance	New Registered Users,Technical Administration,Border Control,Quality Assurance	Super Users	2	0
1376	381	*,user,reviewer	Quality Assurance	New Registered Users,Quality Assurance	Super Users	2	0
1377	0	*,user	New Registered Users	New Registered Users	Registered Users	1	0
1378	0	*,user	New Registered Users	New Registered Users	Registered Users	1	0
1379	388	*,user,reviewer	Quality Assurance	New Registered Users,Quality Assurance	Super Users	2	0
1380	0	*,user,reviewer,autoreviewer	Quality Assurance	New Registered Users,Quality Assurance	Super Users	2	0
1381	0	*,user,reviewer	Quality Assurance	New Registered Users,Quality Assurance	Super Users	2	0
1382	2123	*,user,sysop	Administrators	New Registered Users,Administrators	Executives	3	0
1383	0	*,user	New Registered Users	New Registered Users	Registered Users	1	0
1384	24	*,user,rollbacker	Border Control	New Registered Users,Border Control	Super Users	2	0
1385	0	*,user,rollbacker,reviewer	Quality Assurance	New Registered Users,Border Control,Quality Assurance	Super Users	2	0
1386	65	*,user,autoreviewer	Quality Assurance	New Registered Users,Quality Assurance	Super Users	2	0
1387	0	*,user,autoreviewer,reviewer	Quality Assurance	New Registered Users,Quality Assurance	Super Users	2	0
1388	66	*,user,autoreviewer	Quality Assurance	New Registered Users,Quality Assurance	Super Users	2	0
1389	0	*,user,autoreviewer,reviewer	Quality Assurance	New Registered Users,Quality Assurance	Super Users	2	0
1390	0	*,user,reviewer	Quality Assurance	New Registered Users,Quality Assurance	Super Users	2	0
1391	284	*,user,autoreviewer	Quality Assurance	New Registered Users,Quality Assurance	Super Users	2	0
1392	0	*,user,autoreviewer,reviewer	Quality Assurance	New Registered Users,Quality Assurance	Super Users	2	0
1393	2600	*,user,bot	Bot	Bot	Bot	0	1
1394	0	*,user	Bot	Bot	Bot	0	1
1395	0	*,user,rollbacker	Border Control	New Registered Users,Border Control	Super Users	2	0
1396	0	*,user,reviewer	Quality Assurance	New Registered Users,Quality Assurance	Super Users	2	0
1397	358	*,user,autoreviewer	Quality Assurance	New Registered Users,Quality Assurance	Super Users	2	0
1398	268	*,user,autoreviewer,reviewer	Quality Assurance	New Registered Users,Quality Assurance	Super Users	2	0
1399	361	*,user,autoreviewer,reviewer,filemover	Quality Assurance	New Registered Users,Technical Administration,Quality Assurance	Super Users	2	0
1400	24	*,user,autoreviewer,filemover,reviewer,rollbacker	Quality Assurance	New Registered Users,Technical Administration,Border Control,Quality Assurance	Super Users	2	0
1401	0	*,user,autoreviewer,filemover,reviewer	Quality Assurance	New Registered Users,Technical Administration,Quality Assurance	Super Users	2	0
1402	0	*,user,rollbacker	Border Control	New Registered Users,Border Control	Super Users	2	0
1403	0	*,user	New Registered Users	New Registered Users	Registered Users	1	0
1404	0	*,user,reviewer,autoreviewer	Quality Assurance	New Registered Users,Quality Assurance	Super Users	2	0
1405	0	*,user,rollbacker	Border Control	New Registered Users,Border Control	Super Users	2	0
1406	0	*,user,sysop	Administrators	New Registered Users,Administrators	Executives	3	0
1407	0	*,user,reviewer	Quality Assurance	New Registered Users,Quality Assurance	Super Users	2	0
1408	828	*,user,rollbacker	Border Control	New Registered Users,Border Control	Super Users	2	0
1409	0	*,user,rollbacker,reviewer	Quality Assurance	New Registered Users,Border Control,Quality Assurance	Super Users	2	0
1410	0	*,user,rollbacker	Border Control	New Registered Users,Border Control	Super Users	2	0
1411	110	*,user,rollbacker	Border Control	New Registered Users,Border Control	Super Users	2	0
1412	1	*,user,rollbacker,autoreviewer	Quality Assurance	New Registered Users,Border Control,Quality Assurance	Super Users	2	0
1413	84	*,user	New Registered Users	New Registered Users	Registered Users	1	0
1414	161	*,user,autoreviewer	Quality Assurance	New Registered Users,Quality Assurance	Super Users	2	0
1415	89	*,user,autoreviewer,rollbacker	Quality Assurance	New Registered Users,Border Control,Quality Assurance	Super Users	2	0
1416	0	*,user,sysop	Administrators	New Registered Users,Administrators	Executives	3	0
1417	0	*,user,reviewer	Quality Assurance	New Registered Users,Quality Assurance	Super Users	2	0
1418	0	*,user,sysop	Administrators	New Registered Users,Administrators	Executives	3	0
1419	0	*,user,reviewer	Quality Assurance	New Registered Users,Quality Assurance	Super Users	2	0
1420	0	*,user,reviewer	Quality Assurance	New Registered Users,Quality Assurance	Super Users	2	0
1421	0	*,user,reviewer	Quality Assurance	New Registered Users,Quality Assurance	Super Users	2	0
1422	239	*,user,rollbacker	Border Control	New Registered Users,Border Control	Super Users	2	0
1423	2	*,user,rollbacker,autoreviewer	Quality Assurance	New Registered Users,Border Control,Quality Assurance	Super Users	2	0
1424	135	*,user,autoreviewer,rollbacker,accountcreator	Quality Assurance	New Registered Users,Technical Administration,Border Control,Quality Assurance	Super Users	2	0
1425	1034	*,user,accountcreator,autoreviewer,rollbacker,reviewer	Quality Assurance	New Registered Users,Technical Administration,Border Control,Quality Assurance	Super Users	2	0
1426	0	*,user,autoreviewer,reviewer,rollbacker	Quality Assurance	New Registered Users,Border Control,Quality Assurance	Super Users	2	0
1427	105	*,user,reviewer	Quality Assurance	New Registered Users,Quality Assurance	Super Users	2	0
1428	0	*,user,reviewer,rollbacker	Quality Assurance	New Registered Users,Border Control,Quality Assurance	Super Users	2	0
1429	1070	*,user,sysop	Administrators	New Registered Users,Administrators	Executives	3	0
1430	196	*,user,sysop,abusefilter	Administrators	New Registered Users,QA Technicians,Administrators	Executives	3	0
1431	0	*,user,sysop	Administrators	New Registered Users,Administrators	Executives	3	0
1432	851	*,user,rollbacker	Border Control	New Registered Users,Border Control	Super Users	2	0
1433	0	*,user,rollbacker,reviewer	Quality Assurance	New Registered Users,Border Control,Quality Assurance	Super Users	2	0
1434	0	*,user,reviewer	Quality Assurance	New Registered Users,Quality Assurance	Super Users	2	0
1435	2052	*,user,bot	Bot	Bot	Bot	0	1
1436	0	*,user	Bot	Bot	Bot	0	1
1437	0	*,user,rollbacker	Border Control	New Registered Users,Border Control	Super Users	2	0
1438	18	*,user,rollbacker	Border Control	New Registered Users,Border Control	Super Users	2	0
1439	22	*,user,rollbacker,accountcreator	Border Control	New Registered Users,Technical Administration,Border Control	Super Users	2	0
1440	681	*,user,rollbacker	Border Control	New Registered Users,Border Control	Super Users	2	0
1441	0	*,user,rollbacker,reviewer	Quality Assurance	New Registered Users,Border Control,Quality Assurance	Super Users	2	0
1442	0	*,user,bot	Bot	Bot	Bot	0	1
1443	5	*,user,bot,confirmed	Bot	Bot	Bot	0	1
1444	0	*,user,bot	Bot	Bot	Bot	0	1
1445	0	*,user,rollbacker	Border Control	New Registered Users,Border Control	Super Users	2	0
1446	0	*,user,rollbacker,reviewer	Quality Assurance	New Registered Users,Border Control,Quality Assurance	Super Users	2	0
1447	0	*,user,reviewer	Quality Assurance	New Registered Users,Quality Assurance	Super Users	2	0
1448	18	*,user,ipblock-exempt	New Registered Users	New Registered Users	Registered Users	1	0
1449	312	*,user,ipblock-exempt,rollbacker	Border Control	New Registered Users,Border Control	Super Users	2	0
1450	146	*,user,ipblock-exempt,rollbacker,reviewer	Quality Assurance	New Registered Users,Border Control,Quality Assurance	Super Users	2	0
1451	0	*,user,reviewer,rollbacker	Quality Assurance	New Registered Users,Border Control,Quality Assurance	Super Users	2	0
1452	0	*,user,rollbacker	Border Control	New Registered Users,Border Control	Super Users	2	0
1453	0	*,user,ipblock-exempt	New Registered Users	New Registered Users	Registered Users	1	0
1454	0	*,user,reviewer	Quality Assurance	New Registered Users,Quality Assurance	Super Users	2	0
1455	616	*,user,rollbacker	Border Control	New Registered Users,Border Control	Super Users	2	0
1456	0	*,user,rollbacker,reviewer	Quality Assurance	New Registered Users,Border Control,Quality Assurance	Super Users	2	0
1457	0	*,user,reviewer	Quality Assurance	New Registered Users,Quality Assurance	Super Users	2	0
1458	0	*,user,reviewer	Quality Assurance	New Registered Users,Quality Assurance	Super Users	2	0
1459	863	*,user,rollbacker	Border Control	New Registered Users,Border Control	Super Users	2	0
1460	219	*,user,rollbacker,reviewer	Quality Assurance	New Registered Users,Border Control,Quality Assurance	Super Users	2	0
1461	0	*,user,reviewer,rollbacker,autoreviewer	Quality Assurance	New Registered Users,Border Control,Quality Assurance	Super Users	2	0
1462	1	*,user,filemover	Technical Administration	New Registered Users,Technical Administration	Super Users	2	0
1463	95	*,user,filemover,reviewer	Quality Assurance	New Registered Users,Technical Administration,Quality Assurance	Super Users	2	0
1464	0	*,user,filemover,reviewer,rollbacker	Quality Assurance	New Registered Users,Technical Administration,Border Control,Quality Assurance	Super Users	2	0
1465	2436	*,user,sysop	Administrators	New Registered Users,Administrators	Executives	3	0
1466	0	*,user	New Registered Users	New Registered Users	Registered Users	1	0
1467	844	*,user,rollbacker	Border Control	New Registered Users,Border Control	Super Users	2	0
1468	0	*,user,rollbacker,reviewer	Quality Assurance	New Registered Users,Border Control,Quality Assurance	Super Users	2	0
1469	0	*,user,reviewer	Quality Assurance	New Registered Users,Quality Assurance	Super Users	2	0
1470	365	*,user,reviewer	Quality Assurance	New Registered Users,Quality Assurance	Super Users	2	0
1471	0	*,user,reviewer,autoreviewer	Quality Assurance	New Registered Users,Quality Assurance	Super Users	2	0
1472	0	*,user,rollbacker	Border Control	New Registered Users,Border Control	Super Users	2	0
1473	2839	*,user,bot	Bot	Bot	Bot	0	1
1474	0	*,user	Bot	Bot	Bot	0	1
1475	349	*,user,rollbacker	Border Control	New Registered Users,Border Control	Super Users	2	0
1476	0	*,user,rollbacker,reviewer	Quality Assurance	New Registered Users,Border Control,Quality Assurance	Super Users	2	0
1477	946	*,user,rollbacker	Border Control	New Registered Users,Border Control	Super Users	2	0
1478	0	*,user	New Registered Users	New Registered Users	Registered Users	1	0
1479	0	*,user,rollbacker	Border Control	New Registered Users,Border Control	Super Users	2	0
1480	0	*,user,rollbacker	Border Control	New Registered Users,Border Control	Super Users	2	0
1481	1000	*,user,rollbacker	Border Control	New Registered Users,Border Control	Super Users	2	0
1482	0	*,user,rollbacker,reviewer	Quality Assurance	New Registered Users,Border Control,Quality Assurance	Super Users	2	0
1483	710	*,user,rollbacker	Border Control	New Registered Users,Border Control	Super Users	2	0
1484	0	*,user,rollbacker,reviewer	Quality Assurance	New Registered Users,Border Control,Quality Assurance	Super Users	2	0
1485	0	*,user,reviewer	Quality Assurance	New Registered Users,Quality Assurance	Super Users	2	0
1486	0	*,user,autoreviewer	Quality Assurance	New Registered Users,Quality Assurance	Super Users	2	0
1487	363	*,user	New Registered Users	New Registered Users	Registered Users	1	0
1488	0	*,user,reviewer	Quality Assurance	New Registered Users,Quality Assurance	Super Users	2	0
1489	537	*,user,ipblock-exempt	New Registered Users	New Registered Users	Registered Users	1	0
1490	240	*,user,ipblock-exempt,reviewer	Quality Assurance	New Registered Users,Quality Assurance	Super Users	2	0
1491	0	*,user,reviewer	Quality Assurance	New Registered Users,Quality Assurance	Super Users	2	0
1492	0	*,user,rollbacker	Border Control	New Registered Users,Border Control	Super Users	2	0
1493	59	*,user,ipblock-exempt	New Registered Users	New Registered Users	Registered Users	1	0
1494	141	*,user,ipblock-exempt,autoreviewer	Quality Assurance	New Registered Users,Quality Assurance	Super Users	2	0
1495	53	*,user,autoreviewer,ipblock-exempt,reviewer	Quality Assurance	New Registered Users,Quality Assurance	Super Users	2	0
1496	194	*,user,autoreviewer,ipblock-exempt,reviewer,rollbacker	Quality Assurance	New Registered Users,Border Control,Quality Assurance	Super Users	2	0
1497	0	*,user,autoreviewer,reviewer,rollbacker	Quality Assurance	New Registered Users,Border Control,Quality Assurance	Super Users	2	0
1498	0	*,user,reviewer	Quality Assurance	New Registered Users,Quality Assurance	Super Users	2	0
1499	0	*,user,reviewer	Quality Assurance	New Registered Users,Quality Assurance	Super Users	2	0
1500	0	*,user,reviewer	Quality Assurance	New Registered Users,Quality Assurance	Super Users	2	0
1501	347	*,user,ipblock-exempt	New Registered Users	New Registered Users	Registered Users	1	0
1502	0	*,user	New Registered Users	New Registered Users	Registered Users	1	0
1503	0	*,user,rollbacker	Border Control	New Registered Users,Border Control	Super Users	2	0
1504	358	*,user,autoreviewer	Quality Assurance	New Registered Users,Quality Assurance	Super Users	2	0
1505	0	*,user,autoreviewer,reviewer	Quality Assurance	New Registered Users,Quality Assurance	Super Users	2	0
1506	0	*,user,reviewer	Quality Assurance	New Registered Users,Quality Assurance	Super Users	2	0
1507	0	*,user,reviewer	Quality Assurance	New Registered Users,Quality Assurance	Super Users	2	0
1508	0	*,user,rollbacker	Border Control	New Registered Users,Border Control	Super Users	2	0
1509	0	*,user,reviewer	Quality Assurance	New Registered Users,Quality Assurance	Super Users	2	0
1510	773	*,user,reviewer	Quality Assurance	New Registered Users,Quality Assurance	Super Users	2	0
1511	0	*,user,reviewer,autoreviewer	Quality Assurance	New Registered Users,Quality Assurance	Super Users	2	0
1512	0	*,user,reviewer	Quality Assurance	New Registered Users,Quality Assurance	Super Users	2	0
1513	0	*,user,bot	Bot	Bot	Bot	0	1
1514	0	*,user,reviewer	Quality Assurance	New Registered Users,Quality Assurance	Super Users	2	0
1515	0	*,user,rollbacker	Border Control	New Registered Users,Border Control	Super Users	2	0
1516	0	*,user,sysop	Administrators	New Registered Users,Administrators	Executives	3	0
1517	455	*,user,rollbacker	Border Control	New Registered Users,Border Control	Super Users	2	0
1518	0	*,user	New Registered Users	New Registered Users	Registered Users	1	0
1519	0	*,user,rollbacker	Border Control	New Registered Users,Border Control	Super Users	2	0
1520	841	*,user,rollbacker	Border Control	New Registered Users,Border Control	Super Users	2	0
1521	38	*,user,rollbacker,autoreviewer	Quality Assurance	New Registered Users,Border Control,Quality Assurance	Super Users	2	0
1522	0	*,user,autoreviewer,rollbacker,reviewer	Quality Assurance	New Registered Users,Border Control,Quality Assurance	Super Users	2	0
1523	0	*,user,reviewer	Quality Assurance	New Registered Users,Quality Assurance	Super Users	2	0
1524	0	*,user,sysop	Administrators	New Registered Users,Administrators	Executives	3	0
1525	0	*,user	New Registered Users	New Registered Users	Registered Users	1	0
1526	0	*,user,autoreviewer	Quality Assurance	New Registered Users,Quality Assurance	Super Users	2	0
1527	0	*,user,reviewer	Quality Assurance	New Registered Users,Quality Assurance	Super Users	2	0
1528	59	*,user,reviewer	Quality Assurance	New Registered Users,Quality Assurance	Super Users	2	0
1529	0	*,user,reviewer,rollbacker	Quality Assurance	New Registered Users,Border Control,Quality Assurance	Super Users	2	0
1530	0	*,user,rollbacker	Border Control	New Registered Users,Border Control	Super Users	2	0
1531	803	*,user,ipblock-exempt	New Registered Users	New Registered Users	Registered Users	1	0
1532	0	*,user	New Registered Users	New Registered Users	Registered Users	1	0
1533	94	*,user,rollbacker	Border Control	New Registered Users,Border Control	Super Users	2	0
1534	0	*,user,sysop	Administrators	New Registered Users,Administrators	Executives	3	0
1535	220	*,user,reviewer	Quality Assurance	New Registered Users,Quality Assurance	Super Users	2	0
1536	0	*,user,reviewer,autoreviewer	Quality Assurance	New Registered Users,Quality Assurance	Super Users	2	0
1537	0	*,user,reviewer	Quality Assurance	New Registered Users,Quality Assurance	Super Users	2	0
1538	0	*,user,sysop	Administrators	New Registered Users,Administrators	Executives	3	0
1539	320	*,user,rollbacker	Border Control	New Registered Users,Border Control	Super Users	2	0
1540	0	*,user,rollbacker,reviewer	Quality Assurance	New Registered Users,Border Control,Quality Assurance	Super Users	2	0
1541	0	*,user,rollbacker	Border Control	New Registered Users,Border Control	Super Users	2	0
1542	0	*,user,reviewer	Quality Assurance	New Registered Users,Quality Assurance	Super Users	2	0
1543	0	*,user,reviewer	Quality Assurance	New Registered Users,Quality Assurance	Super Users	2	0
1544	275	*,user,rollbacker	Border Control	New Registered Users,Border Control	Super Users	2	0
1545	0	*,user,rollbacker,reviewer	Quality Assurance	New Registered Users,Border Control,Quality Assurance	Super Users	2	0
1546	0	*,user,reviewer	Quality Assurance	New Registered Users,Quality Assurance	Super Users	2	0
1547	0	*,user,reviewer	Quality Assurance	New Registered Users,Quality Assurance	Super Users	2	0
1548	0	*,user,reviewer	Quality Assurance	New Registered Users,Quality Assurance	Super Users	2	0
1549	0	*,user,sysop	Administrators	New Registered Users,Administrators	Executives	3	0
1550	82	*,user,rollbacker	Border Control	New Registered Users,Border Control	Super Users	2	0
1551	0	*,user,rollbacker,reviewer	Quality Assurance	New Registered Users,Border Control,Quality Assurance	Super Users	2	0
1552	3	*,user,confirmed	New Registered Users	New Registered Users	Registered Users	1	0
1553	4	*,user,confirmed,rollbacker	Border Control	New Registered Users,Border Control	Super Users	2	0
1554	0	*,user,rollbacker	Border Control	New Registered Users,Border Control	Super Users	2	0
1555	0	*,user,rollbacker,reviewer	Quality Assurance	New Registered Users,Border Control,Quality Assurance	Super Users	2	0
1556	0	*,user,reviewer	Quality Assurance	New Registered Users,Quality Assurance	Super Users	2	0
1557	0	*,user,reviewer	Quality Assurance	New Registered Users,Quality Assurance	Super Users	2	0
1558	356	*,user,autoreviewer	Quality Assurance	New Registered Users,Quality Assurance	Super Users	2	0
1559	0	*,user,autoreviewer,reviewer	Quality Assurance	New Registered Users,Quality Assurance	Super Users	2	0
1560	247	*,user,reviewer	Quality Assurance	New Registered Users,Quality Assurance	Super Users	2	0
1561	0	*,user,reviewer,autoreviewer	Quality Assurance	New Registered Users,Quality Assurance	Super Users	2	0
1562	1772	*,user,rollbacker	Border Control	New Registered Users,Border Control	Super Users	2	0
1563	0	*,user,rollbacker,reviewer	Quality Assurance	New Registered Users,Border Control,Quality Assurance	Super Users	2	0
1564	146	*,user,rollbacker	Border Control	New Registered Users,Border Control	Super Users	2	0
1565	122	*,user,rollbacker,accountcreator	Border Control	New Registered Users,Technical Administration,Border Control	Super Users	2	0
1566	0	*,user,rollbacker	Border Control	New Registered Users,Border Control	Super Users	2	0
1567	0	*,user,rollbacker	Border Control	New Registered Users,Border Control	Super Users	2	0
1568	250	*,user,sysop	Administrators	New Registered Users,Administrators	Executives	3	0
1569	584	*,user,sysop	Administrators	New Registered Users,Administrators	Executives	3	0
1570	204	*,user,sysop,abusefilter	Administrators	New Registered Users,QA Technicians,Administrators	Executives	3	0
1571	1269	*,user,sysop	Administrators	New Registered Users,Administrators	Executives	3	0
1572	237	*,user	New Registered Users	New Registered Users	Registered Users	1	0
1573	0	*,user,sysop	Administrators	New Registered Users,Administrators	Executives	3	0
1574	0	*,user,sysop	Administrators	New Registered Users,Administrators	Executives	3	0
1575	294	*,user,sysop,abusefilter	Administrators	New Registered Users,QA Technicians,Administrators	Executives	3	0
1576	0	*,user,sysop	Administrators	New Registered Users,Administrators	Executives	3	0
1577	440	*,user,rollbacker	Border Control	New Registered Users,Border Control	Super Users	2	0
1578	0	*,user,rollbacker,reviewer	Quality Assurance	New Registered Users,Border Control,Quality Assurance	Super Users	2	0
1579	0	*,user,reviewer	Quality Assurance	New Registered Users,Quality Assurance	Super Users	2	0
1580	0	*,user,reviewer	Quality Assurance	New Registered Users,Quality Assurance	Super Users	2	0
1581	231	*,user,reviewer	Quality Assurance	New Registered Users,Quality Assurance	Super Users	2	0
1582	0	*,user,reviewer,autoreviewer	Quality Assurance	New Registered Users,Quality Assurance	Super Users	2	0
1583	0	*,user,rollbacker	Border Control	New Registered Users,Border Control	Super Users	2	0
1584	128	*,user,autoreviewer	Quality Assurance	New Registered Users,Quality Assurance	Super Users	2	0
1585	0	*,user,autoreviewer,reviewer	Quality Assurance	New Registered Users,Quality Assurance	Super Users	2	0
1586	57	*,user,rollbacker	Border Control	New Registered Users,Border Control	Super Users	2	0
1587	4	*,user,rollbacker,editor	Border Control	New Registered Users,Border Control	Super Users	2	0
1588	219	*,user,editor,rollbacker,reviewer	Quality Assurance	New Registered Users,Border Control,Quality Assurance	Super Users	2	0
1589	0	*,user,reviewer,rollbacker,autoreviewer	Quality Assurance	New Registered Users,Border Control,Quality Assurance	Super Users	2	0
1590	216	*,user,reviewer	Quality Assurance	New Registered Users,Quality Assurance	Super Users	2	0
1591	0	*,user,reviewer,autoreviewer	Quality Assurance	New Registered Users,Quality Assurance	Super Users	2	0
1592	213	*,user,reviewer	Quality Assurance	New Registered Users,Quality Assurance	Super Users	2	0
1593	0	*,user,reviewer,autoreviewer	Quality Assurance	New Registered Users,Quality Assurance	Super Users	2	0
1594	0	*,user,sysop	Administrators	New Registered Users,Administrators	Executives	3	0
1595	753	*,user,rollbacker	Border Control	New Registered Users,Border Control	Super Users	2	0
1596	284	*,user,rollbacker,reviewer	Quality Assurance	New Registered Users,Border Control,Quality Assurance	Super Users	2	0
1597	463	*,user,reviewer,rollbacker,filemover	Quality Assurance	New Registered Users,Technical Administration,Border Control,Quality Assurance	Super Users	2	0
1598	99	*,user,filemover,reviewer,rollbacker,autoreviewer	Quality Assurance	New Registered Users,Technical Administration,Border Control,Quality Assurance	Super Users	2	0
1599	0	*,user,autoreviewer,filemover,reviewer,rollbacker,ipblock-exempt	Quality Assurance	New Registered Users,Technical Administration,Border Control,Quality Assurance	Super Users	2	0
1600	0	*,user,reviewer,rollbacker	Quality Assurance	New Registered Users,Border Control,Quality Assurance	Super Users	2	0
1601	0	*,user,reviewer	Quality Assurance	New Registered Users,Quality Assurance	Super Users	2	0
1602	27	*,user,rollbacker	Border Control	New Registered Users,Border Control	Super Users	2	0
1603	357	*,user,rollbacker,autoreviewer	Quality Assurance	New Registered Users,Border Control,Quality Assurance	Super Users	2	0
1604	0	*,user,autoreviewer,rollbacker,reviewer	Quality Assurance	New Registered Users,Border Control,Quality Assurance	Super Users	2	0
1605	6	*,user,reviewer	Quality Assurance	New Registered Users,Quality Assurance	Super Users	2	0
1606	267	*,user,reviewer,rollbacker	Quality Assurance	New Registered Users,Border Control,Quality Assurance	Super Users	2	0
1607	0	*,user,reviewer,rollbacker,autoreviewer	Quality Assurance	New Registered Users,Border Control,Quality Assurance	Super Users	2	0
1608	202	*,user,autoreviewer	Quality Assurance	New Registered Users,Quality Assurance	Super Users	2	0
1609	0	*,user,autoreviewer,reviewer	Quality Assurance	New Registered Users,Quality Assurance	Super Users	2	0
1610	0	*,user,rollbacker	Border Control	New Registered Users,Border Control	Super Users	2	0
1611	6	*,user,reviewer,rollbacker,confirmed	Quality Assurance	New Registered Users,Border Control,Quality Assurance	Super Users	2	0
1612	0	*,user,reviewer,rollbacker	Quality Assurance	New Registered Users,Border Control,Quality Assurance	Super Users	2	0
1613	5	*,user,rollbacker,confirmed	Border Control	New Registered Users,Border Control	Super Users	2	0
1614	8	*,user,rollbacker	Border Control	New Registered Users,Border Control	Super Users	2	0
1615	0	*,user,rollbacker,confirmed	Border Control	New Registered Users,Border Control	Super Users	2	0
1616	0	*,user,rollbacker,reviewer	Quality Assurance	New Registered Users,Border Control,Quality Assurance	Super Users	2	0
1617	112	*,user,autoreviewer	Quality Assurance	New Registered Users,Quality Assurance	Super Users	2	0
1618	244	*,user,autoreviewer,rollbacker	Quality Assurance	New Registered Users,Border Control,Quality Assurance	Super Users	2	0
1619	0	*,user,autoreviewer,rollbacker,reviewer	Quality Assurance	New Registered Users,Border Control,Quality Assurance	Super Users	2	0
1620	0	*,user,reviewer	Quality Assurance	New Registered Users,Quality Assurance	Super Users	2	0
1621	0	*,user,reviewer	Quality Assurance	New Registered Users,Quality Assurance	Super Users	2	0
1622	0	*,user,rollbacker	Border Control	New Registered Users,Border Control	Super Users	2	0
1623	147	*,user,reviewer	Quality Assurance	New Registered Users,Quality Assurance	Super Users	2	0
1624	259	*,user,reviewer,rollbacker	Quality Assurance	New Registered Users,Border Control,Quality Assurance	Super Users	2	0
1625	0	*,user,reviewer,rollbacker,autoreviewer,filemover	Quality Assurance	New Registered Users,Technical Administration,Border Control,Quality Assurance	Super Users	2	0
1626	0	*,user,rollbacker	Border Control	New Registered Users,Border Control	Super Users	2	0
1627	0	*,user,rollbacker	Border Control	New Registered Users,Border Control	Super Users	2	0
1628	0	*,user,rollbacker	Border Control	New Registered Users,Border Control	Super Users	2	0
1629	306	*,user,rollbacker	Border Control	New Registered Users,Border Control	Super Users	2	0
1630	120	*,user,rollbacker,autoreviewer	Quality Assurance	New Registered Users,Border Control,Quality Assurance	Super Users	2	0
1631	0	*,user,autoreviewer,rollbacker,reviewer	Quality Assurance	New Registered Users,Border Control,Quality Assurance	Super Users	2	0
1632	27	*,user,rollbacker	Border Control	New Registered Users,Border Control	Super Users	2	0
1633	17	*,user,rollbacker,filemover	Border Control	New Registered Users,Technical Administration,Border Control	Super Users	2	0
1634	13	*,user,filemover	Technical Administration	New Registered Users,Technical Administration	Super Users	2	0
1635	3	*,user,filemover,autoreviewer	Quality Assurance	New Registered Users,Technical Administration,Quality Assurance	Super Users	2	0
1636	169	*,user,autoreviewer,filemover,accountcreator	Quality Assurance	New Registered Users,Technical Administration,Quality Assurance	Super Users	2	0
1637	451	*,user,accountcreator,autoreviewer,filemover,rollbacker	Quality Assurance	New Registered Users,Technical Administration,Border Control,Quality Assurance	Super Users	2	0
1638	0	*,user,autoreviewer,filemover,rollbacker	Quality Assurance	New Registered Users,Technical Administration,Border Control,Quality Assurance	Super Users	2	0
1639	219	*,user,reviewer	Quality Assurance	New Registered Users,Quality Assurance	Super Users	2	0
1640	0	*,user,reviewer,autoreviewer	Quality Assurance	New Registered Users,Quality Assurance	Super Users	2	0
1641	620	*,user,rollbacker	Border Control	New Registered Users,Border Control	Super Users	2	0
1642	0	*,user	New Registered Users	New Registered Users	Registered Users	1	0
1643	0	*,user,reviewer	Quality Assurance	New Registered Users,Quality Assurance	Super Users	2	0
1644	0	*,user,bot	Bot	Bot	Bot	0	1
1645	17	*,user,rollbacker	Border Control	New Registered Users,Border Control	Super Users	2	0
1646	91	*,user,rollbacker,accountcreator	Border Control	New Registered Users,Technical Administration,Border Control	Super Users	2	0
1647	47	*,user,accountcreator,rollbacker,reviewer	Quality Assurance	New Registered Users,Technical Administration,Border Control,Quality Assurance	Super Users	2	0
1648	203	*,user,accountcreator,reviewer,rollbacker,autoreviewer	Quality Assurance	New Registered Users,Technical Administration,Border Control,Quality Assurance	Super Users	2	0
1649	20	*,user,accountcreator,autoreviewer,reviewer,rollbacker,ipblock-exempt	Quality Assurance	New Registered Users,Technical Administration,Border Control,Quality Assurance	Super Users	2	0
1650	725	*,user,accountcreator,autoreviewer,ipblock-exempt,reviewer,rollbacker,filemover	Quality Assurance	New Registered Users,Technical Administration,Border Control,Quality Assurance	Super Users	2	0
1651	39	*,user,accountcreator,autoreviewer,filemover,reviewer,rollbacker	Quality Assurance	New Registered Users,Technical Administration,Border Control,Quality Assurance	Super Users	2	0
1652	0	*,user,autoreviewer,filemover,reviewer,rollbacker	Quality Assurance	New Registered Users,Technical Administration,Border Control,Quality Assurance	Super Users	2	0
1653	0	*,user,rollbacker	Border Control	New Registered Users,Border Control	Super Users	2	0
1654	0	*,user,rollbacker,reviewer	Quality Assurance	New Registered Users,Border Control,Quality Assurance	Super Users	2	0
1655	0	*,user,rollbacker	Border Control	New Registered Users,Border Control	Super Users	2	0
1656	0	*,user,reviewer	Quality Assurance	New Registered Users,Quality Assurance	Super Users	2	0
1657	0	*,user,bot	Bot	Bot	Bot	0	1
1658	28	*,user,rollbacker	Border Control	New Registered Users,Border Control	Super Users	2	0
1659	0	*,user,rollbacker,reviewer	Quality Assurance	New Registered Users,Border Control,Quality Assurance	Super Users	2	0
1660	105	*,user,rollbacker	Border Control	New Registered Users,Border Control	Super Users	2	0
1661	185	*,user,rollbacker,accountcreator	Border Control	New Registered Users,Technical Administration,Border Control	Super Users	2	0
1662	441	*,user,rollbacker	Border Control	New Registered Users,Border Control	Super Users	2	0
1663	0	*,user,rollbacker,reviewer	Quality Assurance	New Registered Users,Border Control,Quality Assurance	Super Users	2	0
1664	1002	*,user,sysop	Administrators	New Registered Users,Administrators	Executives	3	0
1665	8	*,user,checkuser,sysop,abusefilter	Security Force	New Registered Users,QA Technicians,Administrators,Security Force	Executives	4	0
1666	0	*,user,checkuser,sysop,bureaucrat	Security Force	New Registered Users,Administrators,Security Force	Executives	4	0
1667	11	*,user,bureaucrat,checkuser,sysop,abusefilter	Security Force	New Registered Users,QA Technicians,Administrators,Security Force	Executives	4	0
1668	11	*,user,bureaucrat,checkuser,sysop	Security Force	New Registered Users,Administrators,Security Force	Executives	4	0
1669	41	*,user,bureaucrat,checkuser,sysop,ipblock-exempt	Security Force	New Registered Users,Administrators,Security Force	Executives	4	0
1670	0	*,user,bureaucrat,checkuser,ipblock-exempt,sysop,accountcreator	Security Force	New Registered Users,Technical Administration,Administrators,Security Force	Executives	4	0
1671	40	*,user,bureaucrat,checkuser,ipblock-exempt,sysop	Security Force	New Registered Users,Administrators,Security Force	Executives	4	0
1672	140	*,user,bureaucrat,checkuser,ipblock-exempt,sysop,abusefilter	Security Force	New Registered Users,QA Technicians,Administrators,Security Force	Executives	4	0
1673	0	*,user,abusefilter,bureaucrat,checkuser,oversight,sysop	Security Force	New Registered Users,QA Technicians,Administrators,Security Force	Executives	4	0
1674	218	*,user,abusefilter,bureaucrat,checkuser,oversight,sysop,ipblock-exempt	Security Force	New Registered Users,QA Technicians,Administrators,Security Force	Executives	4	0
1675	173	*,user,abusefilter,bureaucrat,checkuser,oversight,sysop	Security Force	New Registered Users,QA Technicians,Administrators,Security Force	Executives	4	0
1676	2	*,user,abusefilter,bureaucrat,checkuser,oversight,sysop,ipblock-exempt	Security Force	New Registered Users,QA Technicians,Administrators,Security Force	Executives	4	0
1677	1381	*,user,abusefilter,bureaucrat,checkuser,oversight,sysop	Security Force	New Registered Users,QA Technicians,Administrators,Security Force	Executives	4	0
1678	39	*,user,abusefilter,bureaucrat,checkuser,oversight,sysop,OTRS-member	Security Force	New Registered Users,QA Technicians,Administrators,Security Force	Executives	4	0
1679	0	*,user,abusefilter,bureaucrat,checkuser,oversight,sysop	Security Force	New Registered Users,QA Technicians,Administrators,Security Force	Executives	4	0
1680	0	*,user,reviewer	Quality Assurance	New Registered Users,Quality Assurance	Super Users	2	0
1681	182	*,user,rollbacker	Border Control	New Registered Users,Border Control	Super Users	2	0
1682	75	*,user,rollbacker,accountcreator	Border Control	New Registered Users,Technical Administration,Border Control	Super Users	2	0
1683	210	*,user,accountcreator,rollbacker,reviewer	Quality Assurance	New Registered Users,Technical Administration,Border Control,Quality Assurance	Super Users	2	0
1684	77	*,user,reviewer,rollbacker	Quality Assurance	New Registered Users,Border Control,Quality Assurance	Super Users	2	0
1685	744	*,user,reviewer,rollbacker,accountcreator	Quality Assurance	New Registered Users,Technical Administration,Border Control,Quality Assurance	Super Users	2	0
1686	0	*,user,reviewer,rollbacker	Quality Assurance	New Registered Users,Border Control,Quality Assurance	Super Users	2	0
1687	30	*,user,rollbacker	Border Control	New Registered Users,Border Control	Super Users	2	0
1688	506	*,user,rollbacker,ipblock-exempt	Border Control	New Registered Users,Border Control	Super Users	2	0
1689	184	*,user,rollbacker	Border Control	New Registered Users,Border Control	Super Users	2	0
1690	0	*,user,rollbacker,reviewer	Quality Assurance	New Registered Users,Border Control,Quality Assurance	Super Users	2	0
1691	212	*,user,reviewer	Quality Assurance	New Registered Users,Quality Assurance	Super Users	2	0
1692	0	*,user,reviewer,autoreviewer	Quality Assurance	New Registered Users,Quality Assurance	Super Users	2	0
1693	1062	*,user,rollbacker	Border Control	New Registered Users,Border Control	Super Users	2	0
1694	0	*,user	New Registered Users	New Registered Users	Registered Users	1	0
1695	430	*,user,rollbacker	Border Control	New Registered Users,Border Control	Super Users	2	0
1696	70	*,user,rollbacker,autoreviewer	Quality Assurance	New Registered Users,Border Control,Quality Assurance	Super Users	2	0
1697	0	*,user,autoreviewer,rollbacker,reviewer	Quality Assurance	New Registered Users,Border Control,Quality Assurance	Super Users	2	0
1698	0	*,user,sysop	Administrators	New Registered Users,Administrators	Executives	3	0
1699	0	*,user,rollbacker	Border Control	New Registered Users,Border Control	Super Users	2	0
1700	2096	*,user,sysop	Administrators	New Registered Users,Administrators	Executives	3	0
1701	0	*,user	New Registered Users	New Registered Users	Registered Users	1	0
1702	5	*,user,sysop	Administrators	New Registered Users,Administrators	Executives	3	0
1703	0	*,user	New Registered Users	New Registered Users	Registered Users	1	0
1704	0	*,user,reviewer	Quality Assurance	New Registered Users,Quality Assurance	Super Users	2	0
1705	0	*,user,reviewer	Quality Assurance	New Registered Users,Quality Assurance	Super Users	2	0
1706	0	*,user,reviewer	Quality Assurance	New Registered Users,Quality Assurance	Super Users	2	0
1707	653	*,user,rollbacker	Border Control	New Registered Users,Border Control	Super Users	2	0
1708	175	*,user,rollbacker,autoreviewer	Quality Assurance	New Registered Users,Border Control,Quality Assurance	Super Users	2	0
1709	0	*,user,autoreviewer,rollbacker,reviewer	Quality Assurance	New Registered Users,Border Control,Quality Assurance	Super Users	2	0
1710	0	*,user,rollbacker	Border Control	New Registered Users,Border Control	Super Users	2	0
1711	720	*,user,ipblock-exempt	New Registered Users	New Registered Users	Registered Users	1	0
1712	246	*,user,ipblock-exempt,reviewer	Quality Assurance	New Registered Users,Quality Assurance	Super Users	2	0
1713	1039	*,user,reviewer	Quality Assurance	New Registered Users,Quality Assurance	Super Users	2	0
1714	0	*,user,reviewer,rollbacker	Quality Assurance	New Registered Users,Border Control,Quality Assurance	Super Users	2	0
1715	0	*,user,rollbacker	Border Control	New Registered Users,Border Control	Super Users	2	0
1716	0	*,user,rollbacker	Border Control	New Registered Users,Border Control	Super Users	2	0
1717	0	*,user,rollbacker	Border Control	New Registered Users,Border Control	Super Users	2	0
1718	423	*,user,reviewer	Quality Assurance	New Registered Users,Quality Assurance	Super Users	2	0
1719	0	*,user,reviewer,rollbacker	Quality Assurance	New Registered Users,Border Control,Quality Assurance	Super Users	2	0
1720	0	*,user,reviewer	Quality Assurance	New Registered Users,Quality Assurance	Super Users	2	0
1721	456	*,user,rollbacker	Border Control	New Registered Users,Border Control	Super Users	2	0
1722	0	*,user,rollbacker,reviewer	Quality Assurance	New Registered Users,Border Control,Quality Assurance	Super Users	2	0
1723	0	*,user,rollbacker	Border Control	New Registered Users,Border Control	Super Users	2	0
1724	219	*,user,autoreviewer	Quality Assurance	New Registered Users,Quality Assurance	Super Users	2	0
1725	50	*,user,autoreviewer,rollbacker	Quality Assurance	New Registered Users,Border Control,Quality Assurance	Super Users	2	0
1726	0	*,user,autoreviewer,rollbacker,reviewer	Quality Assurance	New Registered Users,Border Control,Quality Assurance	Super Users	2	0
1727	0	*,user,rollbacker	Border Control	New Registered Users,Border Control	Super Users	2	0
1728	0	*,user,reviewer	Quality Assurance	New Registered Users,Quality Assurance	Super Users	2	0
1729	0	*,user,rollbacker	Border Control	New Registered Users,Border Control	Super Users	2	0
1730	205	*,user,autoreviewer	Quality Assurance	New Registered Users,Quality Assurance	Super Users	2	0
1731	114	*,user,autoreviewer,reviewer	Quality Assurance	New Registered Users,Quality Assurance	Super Users	2	0
1732	0	*,user	New Registered Users	New Registered Users	Registered Users	1	0
1733	2757	*,user,bot	Bot	Bot	Bot	0	1
1734	0	*,user	Bot	Bot	Bot	0	1
1735	0	*,user,bot	Bot	Bot	Bot	0	1
1736	294	*,user,sysop	Administrators	New Registered Users,Administrators	Executives	3	0
1737	0	*,user,sysop,rollbacker	Administrators	New Registered Users,Border Control,Administrators	Executives	3	0
1738	507	*,user,sysop	Administrators	New Registered Users,Administrators	Executives	3	0
1739	30	*,user,sysop,abusefilter	Administrators	New Registered Users,QA Technicians,Administrators	Executives	3	0
1740	161	*,user,abusefilter,sysop,ipblock-exempt	Administrators	New Registered Users,QA Technicians,Administrators	Executives	3	0
1741	0	*,user,abusefilter,sysop	Administrators	New Registered Users,QA Technicians,Administrators	Executives	3	0
1742	0	*,user,rollbacker	Border Control	New Registered Users,Border Control	Super Users	2	0
1743	0	*,user,rollbacker,reviewer	Quality Assurance	New Registered Users,Border Control,Quality Assurance	Super Users	2	0
1744	353	*,user,reviewer	Quality Assurance	New Registered Users,Quality Assurance	Super Users	2	0
1745	0	*,user,reviewer,autoreviewer	Quality Assurance	New Registered Users,Quality Assurance	Super Users	2	0
1746	0	*,user,reviewer,rollbacker	Quality Assurance	New Registered Users,Border Control,Quality Assurance	Super Users	2	0
1747	0	*,user,sysop,rollbacker	Administrators	New Registered Users,Border Control,Administrators	Executives	3	0
1748	0	*,user,sysop	Administrators	New Registered Users,Administrators	Executives	3	0
1749	0	*,user,sysop	Administrators	New Registered Users,Administrators	Executives	3	0
1750	187	*,user,sysop	Administrators	New Registered Users,Administrators	Executives	3	0
1751	0	*,user,sysop,rollbacker,ipblock-exempt,accountcreator	Administrators	New Registered Users,Technical Administration,Border Control,Administrators	Executives	3	0
1752	0	*,user,sysop	Administrators	New Registered Users,Administrators	Executives	3	0
1753	358	*,user,autoreviewer	Quality Assurance	New Registered Users,Quality Assurance	Super Users	2	0
1754	0	*,user,autoreviewer,reviewer	Quality Assurance	New Registered Users,Quality Assurance	Super Users	2	0
1755	0	*,user,autoreviewer	Quality Assurance	New Registered Users,Quality Assurance	Super Users	2	0
1756	97	*,user	New Registered Users	New Registered Users	Registered Users	1	0
1757	0	*,user,reviewer,rollbacker	Quality Assurance	New Registered Users,Border Control,Quality Assurance	Super Users	2	0
1758	202	*,user,autoreviewer	Quality Assurance	New Registered Users,Quality Assurance	Super Users	2	0
1759	0	*,user	New Registered Users	New Registered Users	Registered Users	1	0
1760	771	*,user,rollbacker	Border Control	New Registered Users,Border Control	Super Users	2	0
1761	0	*,user	New Registered Users	New Registered Users	Registered Users	1	0
1762	0	*,user,sysop	Administrators	New Registered Users,Administrators	Executives	3	0
1763	358	*,user,autoreviewer	Quality Assurance	New Registered Users,Quality Assurance	Super Users	2	0
1764	0	*,user,autoreviewer,reviewer	Quality Assurance	New Registered Users,Quality Assurance	Super Users	2	0
1765	213	*,user,reviewer	Quality Assurance	New Registered Users,Quality Assurance	Super Users	2	0
1766	0	*,user,reviewer,autoreviewer	Quality Assurance	New Registered Users,Quality Assurance	Super Users	2	0
1767	1014	*,user,ipblock-exempt	New Registered Users	New Registered Users	Registered Users	1	0
1768	13	*,user	New Registered Users	New Registered Users	Registered Users	1	0
1769	0	*,user,ipblock-exempt	New Registered Users	New Registered Users	Registered Users	1	0
1770	0	*,user,autoreviewer	Quality Assurance	New Registered Users,Quality Assurance	Super Users	2	0
1771	0	*,user,rollbacker	Border Control	New Registered Users,Border Control	Super Users	2	0
1772	0	*,user,reviewer	Quality Assurance	New Registered Users,Quality Assurance	Super Users	2	0
1773	0	*,user,reviewer	Quality Assurance	New Registered Users,Quality Assurance	Super Users	2	0
1774	6	*,user,rollbacker	Border Control	New Registered Users,Border Control	Super Users	2	0
1775	225	*,user,rollbacker,accountcreator	Border Control	New Registered Users,Technical Administration,Border Control	Super Users	2	0
1776	0	*,user,accountcreator,rollbacker,sysop	Administrators	New Registered Users,Technical Administration,Border Control,Administrators	Executives	3	0
1777	1	*,user,sysop	Administrators	New Registered Users,Administrators	Executives	3	0
1778	761	*,user,sysop,abusefilter	Administrators	New Registered Users,QA Technicians,Administrators	Executives	3	0
1779	0	*,user	New Registered Users	New Registered Users	Registered Users	1	0
1780	351	*,user,reviewer	Quality Assurance	New Registered Users,Quality Assurance	Super Users	2	0
1781	0	*,user,reviewer,autoreviewer	Quality Assurance	New Registered Users,Quality Assurance	Super Users	2	0
1782	0	*,user,reviewer	Quality Assurance	New Registered Users,Quality Assurance	Super Users	2	0
1783	241	*,user,autoreviewer	Quality Assurance	New Registered Users,Quality Assurance	Super Users	2	0
1784	0	*,user	New Registered Users	New Registered Users	Registered Users	1	0
1785	532	*,user,reviewer	Quality Assurance	New Registered Users,Quality Assurance	Super Users	2	0
1786	0	*,user	New Registered Users	New Registered Users	Registered Users	1	0
1787	759	*,user,rollbacker	Border Control	New Registered Users,Border Control	Super Users	2	0
1788	0	*,user,rollbacker,reviewer	Quality Assurance	New Registered Users,Border Control,Quality Assurance	Super Users	2	0
1789	1	*,user,rollbacker	Border Control	New Registered Users,Border Control	Super Users	2	0
1790	577	*,user,rollbacker,reviewer	Quality Assurance	New Registered Users,Border Control,Quality Assurance	Super Users	2	0
1791	0	*,user	New Registered Users	New Registered Users	Registered Users	1	0
1792	0	*,user,reviewer	Quality Assurance	New Registered Users,Quality Assurance	Super Users	2	0
1793	0	*,user,ipblock-exempt	New Registered Users	New Registered Users	Registered Users	1	0
1794	0	*,user,reviewer	Quality Assurance	New Registered Users,Quality Assurance	Super Users	2	0
1795	157	*,user,reviewer	Quality Assurance	New Registered Users,Quality Assurance	Super Users	2	0
1796	0	*,user,reviewer,rollbacker	Quality Assurance	New Registered Users,Border Control,Quality Assurance	Super Users	2	0
1797	0	*,user,reviewer	Quality Assurance	New Registered Users,Quality Assurance	Super Users	2	0
1798	575	*,user,reviewer,rollbacker	Quality Assurance	New Registered Users,Border Control,Quality Assurance	Super Users	2	0
1799	0	*,user,sysop	Administrators	New Registered Users,Administrators	Executives	3	0
1800	398	*,user,rollbacker	Border Control	New Registered Users,Border Control	Super Users	2	0
1801	244	*,user,rollbacker,ipblock-exempt	Border Control	New Registered Users,Border Control	Super Users	2	0
1802	248	*,user,ipblock-exempt,rollbacker,autoreviewer,reviewer	Quality Assurance	New Registered Users,Border Control,Quality Assurance	Super Users	2	0
1803	3	*,user,autoreviewer,reviewer,rollbacker	Quality Assurance	New Registered Users,Border Control,Quality Assurance	Super Users	2	0
1804	52	*,user,autoreviewer,reviewer,rollbacker,ipblock-exempt	Quality Assurance	New Registered Users,Border Control,Quality Assurance	Super Users	2	0
1805	0	*,user,checkuser,ipblock-exempt,oversight,sysop	Security Force	New Registered Users,Administrators,Security Force	Executives	4	0
1806	158	*,user,checkuser,oversight,sysop	Security Force	New Registered Users,Administrators,Security Force	Executives	4	0
1807	0	*,user	New Registered Users	New Registered Users	Registered Users	1	0
1808	0	*,user,rollbacker	Border Control	New Registered Users,Border Control	Super Users	2	0
1809	0	*,user,reviewer	Quality Assurance	New Registered Users,Quality Assurance	Super Users	2	0
1810	666	*,user,rollbacker	Border Control	New Registered Users,Border Control	Super Users	2	0
1811	0	*,user,rollbacker,reviewer	Quality Assurance	New Registered Users,Border Control,Quality Assurance	Super Users	2	0
1812	0	*,user,reviewer	Quality Assurance	New Registered Users,Quality Assurance	Super Users	2	0
1813	395	*,user,rollbacker	Border Control	New Registered Users,Border Control	Super Users	2	0
1814	0	*,user,sysop	Administrators	New Registered Users,Administrators	Executives	3	0
1815	0	*,user,reviewer	Quality Assurance	New Registered Users,Quality Assurance	Super Users	2	0
1816	1251	*,user,sysop	Administrators	New Registered Users,Administrators	Executives	3	0
1817	35	*,user,autoreviewer	Quality Assurance	New Registered Users,Quality Assurance	Super Users	2	0
1818	43	*,user,autoreviewer,reviewer,rollbacker	Quality Assurance	New Registered Users,Border Control,Quality Assurance	Super Users	2	0
1819	4	*,user,autoreviewer,reviewer,rollbacker,sysop	Administrators	New Registered Users,Border Control,Quality Assurance,Administrators	Executives	3	0
1820	422	*,user,sysop	Administrators	New Registered Users,Administrators	Executives	3	0
1821	0	*,user	New Registered Users	New Registered Users	Registered Users	1	0
1822	121	*,user,rollbacker	Border Control	New Registered Users,Border Control	Super Users	2	0
1823	5	*,user,rollbacker,reviewer	Quality Assurance	New Registered Users,Border Control,Quality Assurance	Super Users	2	0
1824	217	*,user,reviewer,rollbacker,autoreviewer	Quality Assurance	New Registered Users,Border Control,Quality Assurance	Super Users	2	0
1825	0	*,user,autoreviewer,reviewer,rollbacker,filemover	Quality Assurance	New Registered Users,Technical Administration,Border Control,Quality Assurance	Super Users	2	0
1826	0	*,user,reviewer	Quality Assurance	New Registered Users,Quality Assurance	Super Users	2	0
1827	0	*,user,reviewer	Quality Assurance	New Registered Users,Quality Assurance	Super Users	2	0
1828	0	*,user,reviewer	Quality Assurance	New Registered Users,Quality Assurance	Super Users	2	0
1829	0	*,user,reviewer	Quality Assurance	New Registered Users,Quality Assurance	Super Users	2	0
1830	0	*,user,rollbacker	Border Control	New Registered Users,Border Control	Super Users	2	0
1831	927	*,user,rollbacker	Border Control	New Registered Users,Border Control	Super Users	2	0
1832	704	*,user,rollbacker,reviewer	Quality Assurance	New Registered Users,Border Control,Quality Assurance	Super Users	2	0
1833	0	*,user,reviewer,rollbacker,eponline	Quality Assurance	New Registered Users,Border Control,Quality Assurance	Super Users	2	0
1834	0	*,user,reviewer	Quality Assurance	New Registered Users,Quality Assurance	Super Users	2	0
1835	0	*,user,reviewer	Quality Assurance	New Registered Users,Quality Assurance	Super Users	2	0
1836	0	*,user,reviewer	Quality Assurance	New Registered Users,Quality Assurance	Super Users	2	0
1837	0	*,user	New Registered Users	New Registered Users	Registered Users	1	0
1838	0	*,user,sysop	Administrators	New Registered Users,Administrators	Executives	3	0
1839	85	*,user,rollbacker	Border Control	New Registered Users,Border Control	Super Users	2	0
1840	0	*,user	New Registered Users	New Registered Users	Registered Users	1	0
1841	3007	*,user,sysop	Administrators	New Registered Users,Administrators	Executives	3	0
1842	0	*,user	New Registered Users	New Registered Users	Registered Users	1	0
1843	0	*,user,reviewer	Quality Assurance	New Registered Users,Quality Assurance	Super Users	2	0
1844	550	*,user,sysop	Administrators	New Registered Users,Administrators	Executives	3	0
1845	0	*,user,sysop	Administrators	New Registered Users,Administrators	Executives	3	0
1846	0	*,user,reviewer	Quality Assurance	New Registered Users,Quality Assurance	Super Users	2	0
1847	0	*,user,reviewer	Quality Assurance	New Registered Users,Quality Assurance	Super Users	2	0
1848	0	*,user,sysop	Administrators	New Registered Users,Administrators	Executives	3	0
1849	1501	*,user,reviewer	Quality Assurance	New Registered Users,Quality Assurance	Super Users	2	0
1850	0	*,user,reviewer,autoreviewer	Quality Assurance	New Registered Users,Quality Assurance	Super Users	2	0
1851	711	*,user,rollbacker	Border Control	New Registered Users,Border Control	Super Users	2	0
1852	87	*,user,rollbacker,reviewer	Quality Assurance	New Registered Users,Border Control,Quality Assurance	Super Users	2	0
1853	1	*,user,rollbacker	Border Control	New Registered Users,Border Control	Super Users	2	0
1854	325	*,user,rollbacker,reviewer	Quality Assurance	New Registered Users,Border Control,Quality Assurance	Super Users	2	0
1855	139	*,user,reviewer,rollbacker,abusefilter	Quality Assurance	New Registered Users,Border Control,QA Technicians,Quality Assurance	Super Users	2	0
1856	19	*,user,reviewer,rollbacker	Quality Assurance	New Registered Users,Border Control,Quality Assurance	Super Users	2	0
1857	69	*,user,reviewer,rollbacker,accountcreator	Quality Assurance	New Registered Users,Technical Administration,Border Control,Quality Assurance	Super Users	2	0
1858	164	*,user,reviewer,rollbacker	Quality Assurance	New Registered Users,Border Control,Quality Assurance	Super Users	2	0
1859	229	*,user,reviewer,rollbacker,ipblock-exempt	Quality Assurance	New Registered Users,Border Control,Quality Assurance	Super Users	2	0
1860	0	*,user	New Registered Users	New Registered Users	Registered Users	1	0
1861	0	*,user,rollbacker	Border Control	New Registered Users,Border Control	Super Users	2	0
1862	0	*,user,reviewer	Quality Assurance	New Registered Users,Quality Assurance	Super Users	2	0
1863	0	*,user,reviewer	Quality Assurance	New Registered Users,Quality Assurance	Super Users	2	0
1864	1	*,user,rollbacker	Border Control	New Registered Users,Border Control	Super Users	2	0
1865	0	*,user	New Registered Users	New Registered Users	Registered Users	1	0
1866	10	*,user	New Registered Users	New Registered Users	Registered Users	1	0
1867	22	*,user,rollbacker	Border Control	New Registered Users,Border Control	Super Users	2	0
1868	0	*,user,rollbacker,sysop	Administrators	New Registered Users,Border Control,Administrators	Executives	3	0
1869	0	*,user,sysop	Administrators	New Registered Users,Administrators	Executives	3	0
1870	0	*,user,sysop	Administrators	New Registered Users,Administrators	Executives	3	0
1871	0	*,user,reviewer	Quality Assurance	New Registered Users,Quality Assurance	Super Users	2	0
1872	481	*,user,rollbacker	Border Control	New Registered Users,Border Control	Super Users	2	0
1873	129	*,user,rollbacker,abusefilter	QA Technicians	New Registered Users,Border Control,QA Technicians	Super Users	2	0
1874	0	*,user,rollbacker	Border Control	New Registered Users,Border Control	Super Users	2	0
1875	557	*,user,rollbacker	Border Control	New Registered Users,Border Control	Super Users	2	0
1876	0	*,user,rollbacker,reviewer	Quality Assurance	New Registered Users,Border Control,Quality Assurance	Super Users	2	0
1877	887	*,user,rollbacker	Border Control	New Registered Users,Border Control	Super Users	2	0
1878	277	*,user,rollbacker,reviewer	Quality Assurance	New Registered Users,Border Control,Quality Assurance	Super Users	2	0
1879	0	*,user,reviewer,rollbacker,filemover	Quality Assurance	New Registered Users,Technical Administration,Border Control,Quality Assurance	Super Users	2	0
1880	839	*,user,rollbacker	Border Control	New Registered Users,Border Control	Super Users	2	0
1881	0	*,user,rollbacker,reviewer	Quality Assurance	New Registered Users,Border Control,Quality Assurance	Super Users	2	0
1882	887	*,user,rollbacker	Border Control	New Registered Users,Border Control	Super Users	2	0
1883	0	*,user,rollbacker,reviewer	Quality Assurance	New Registered Users,Border Control,Quality Assurance	Super Users	2	0
1884	0	*,user,reviewer	Quality Assurance	New Registered Users,Quality Assurance	Super Users	2	0
1885	129	*,user,rollbacker	Border Control	New Registered Users,Border Control	Super Users	2	0
1886	32	*,user,rollbacker,reviewer	Quality Assurance	New Registered Users,Border Control,Quality Assurance	Super Users	2	0
1887	0	*,user	New Registered Users	New Registered Users	Registered Users	1	0
1888	134	*,user,rollbacker	Border Control	New Registered Users,Border Control	Super Users	2	0
1889	47	*,user,rollbacker,ipblock-exempt	Border Control	New Registered Users,Border Control	Super Users	2	0
1890	146	*,user,rollbacker	Border Control	New Registered Users,Border Control	Super Users	2	0
1891	95	*,user,rollbacker,reviewer	Quality Assurance	New Registered Users,Border Control,Quality Assurance	Super Users	2	0
1892	38	*,user,sysop	Administrators	New Registered Users,Administrators	Executives	3	0
1893	0	*,user,sysop,abusefilter	Administrators	New Registered Users,QA Technicians,Administrators	Executives	3	0
1894	0	*,user,reviewer	Quality Assurance	New Registered Users,Quality Assurance	Super Users	2	0
1895	9	*,user,reviewer	Quality Assurance	New Registered Users,Quality Assurance	Super Users	2	0
1896	0	*,user,reviewer,rollbacker	Quality Assurance	New Registered Users,Border Control,Quality Assurance	Super Users	2	0
1897	449	*,user,rollbacker	Border Control	New Registered Users,Border Control	Super Users	2	0
1898	0	*,user,rollbacker,abusefilter	QA Technicians	New Registered Users,Border Control,QA Technicians	Super Users	2	0
1899	47	*,user,rollbacker	Border Control	New Registered Users,Border Control	Super Users	2	0
1900	336	*,user,rollbacker,autoreviewer	Quality Assurance	New Registered Users,Border Control,Quality Assurance	Super Users	2	0
1901	0	*,user,autoreviewer,rollbacker,reviewer	Quality Assurance	New Registered Users,Border Control,Quality Assurance	Super Users	2	0
1902	15	*,user,reviewer	Quality Assurance	New Registered Users,Quality Assurance	Super Users	2	0
1903	279	*,user,reviewer,rollbacker	Quality Assurance	New Registered Users,Border Control,Quality Assurance	Super Users	2	0
1904	0	*,user,reviewer,rollbacker,autoreviewer	Quality Assurance	New Registered Users,Border Control,Quality Assurance	Super Users	2	0
1905	60	*,user,autoreviewer	Quality Assurance	New Registered Users,Quality Assurance	Super Users	2	0
1906	756	*,user,autoreviewer,reviewer	Quality Assurance	New Registered Users,Quality Assurance	Super Users	2	0
1907	0	*,user,autoreviewer,reviewer,rollbacker	Quality Assurance	New Registered Users,Border Control,Quality Assurance	Super Users	2	0
1908	0	*,user,reviewer	Quality Assurance	New Registered Users,Quality Assurance	Super Users	2	0
1909	356	*,user,autoreviewer	Quality Assurance	New Registered Users,Quality Assurance	Super Users	2	0
1910	0	*,user,autoreviewer,reviewer	Quality Assurance	New Registered Users,Quality Assurance	Super Users	2	0
1911	0	*,user,reviewer	Quality Assurance	New Registered Users,Quality Assurance	Super Users	2	0
1912	844	*,user,rollbacker	Border Control	New Registered Users,Border Control	Super Users	2	0
1913	0	*,user	New Registered Users	New Registered Users	Registered Users	1	0
1914	0	*,user,rollbacker	Border Control	New Registered Users,Border Control	Super Users	2	0
1915	298	*,user,autoreviewer	Quality Assurance	New Registered Users,Quality Assurance	Super Users	2	0
1916	0	*,user,autoreviewer,reviewer	Quality Assurance	New Registered Users,Quality Assurance	Super Users	2	0
1917	0	*,user,sysop	Administrators	New Registered Users,Administrators	Executives	3	0
1918	0	*,user,rollbacker	Border Control	New Registered Users,Border Control	Super Users	2	0
1919	1128	*,user,reviewer	Quality Assurance	New Registered Users,Quality Assurance	Super Users	2	0
1920	23	*,user,reviewer,rollbacker	Quality Assurance	New Registered Users,Border Control,Quality Assurance	Super Users	2	0
1921	0	*,user,reviewer,rollbacker,autoreviewer	Quality Assurance	New Registered Users,Border Control,Quality Assurance	Super Users	2	0
1922	0	*,user,reviewer	Quality Assurance	New Registered Users,Quality Assurance	Super Users	2	0
1923	440	*,user,rollbacker	Border Control	New Registered Users,Border Control	Super Users	2	0
1924	11	*,user,rollbacker,reviewer	Quality Assurance	New Registered Users,Border Control,Quality Assurance	Super Users	2	0
1925	0	*,user,reviewer,rollbacker,autoreviewer	Quality Assurance	New Registered Users,Border Control,Quality Assurance	Super Users	2	0
1926	356	*,user,autoreviewer	Quality Assurance	New Registered Users,Quality Assurance	Super Users	2	0
1927	1570	*,user,autoreviewer,reviewer	Quality Assurance	New Registered Users,Quality Assurance	Super Users	2	0
1928	0	*,user,autoreviewer,reviewer,templateeditor	Quality Assurance	New Registered Users,Quality Assurance	Super Users	2	0
1929	0	*,user,reviewer	Quality Assurance	New Registered Users,Quality Assurance	Super Users	2	0
1930	0	*,user,reviewer	Quality Assurance	New Registered Users,Quality Assurance	Super Users	2	0
1931	0	*,user,sysop	Administrators	New Registered Users,Administrators	Executives	3	0
1932	682	*,user,rollbacker	Border Control	New Registered Users,Border Control	Super Users	2	0
1933	0	*,user,sysop	Administrators	New Registered Users,Administrators	Executives	3	0
1934	702	*,user,ipblock-exempt	New Registered Users	New Registered Users	Registered Users	1	0
1935	0	*,user	New Registered Users	New Registered Users	Registered Users	1	0
1936	486	*,user,rollbacker	Border Control	New Registered Users,Border Control	Super Users	2	0
1937	0	*,user,rollbacker,reviewer	Quality Assurance	New Registered Users,Border Control,Quality Assurance	Super Users	2	0
1938	27	*,user,rollbacker	Border Control	New Registered Users,Border Control	Super Users	2	0
1939	185	*,user,rollbacker,reviewer	Quality Assurance	New Registered Users,Border Control,Quality Assurance	Super Users	2	0
1940	0	*,user,sysop	Administrators	New Registered Users,Administrators	Executives	3	0
1941	0	*,user,reviewer	Quality Assurance	New Registered Users,Quality Assurance	Super Users	2	0
1942	0	*,user,rollbacker	Border Control	New Registered Users,Border Control	Super Users	2	0
1943	0	*,user,sysop	Administrators	New Registered Users,Administrators	Executives	3	0
1944	0	*,user,reviewer	Quality Assurance	New Registered Users,Quality Assurance	Super Users	2	0
1945	0	*,user,reviewer	Quality Assurance	New Registered Users,Quality Assurance	Super Users	2	0
1946	356	*,user,autoreviewer	Quality Assurance	New Registered Users,Quality Assurance	Super Users	2	0
1947	1009	*,user,autoreviewer,reviewer	Quality Assurance	New Registered Users,Quality Assurance	Super Users	2	0
1948	0	*,user,autoreviewer,reviewer,rollbacker	Quality Assurance	New Registered Users,Border Control,Quality Assurance	Super Users	2	0
1949	0	*,user,reviewer	Quality Assurance	New Registered Users,Quality Assurance	Super Users	2	0
1950	0	*,user,reviewer,rollbacker	Quality Assurance	New Registered Users,Border Control,Quality Assurance	Super Users	2	0
1951	737	*,user,rollbacker	Border Control	New Registered Users,Border Control	Super Users	2	0
1952	0	*,user,rollbacker,reviewer	Quality Assurance	New Registered Users,Border Control,Quality Assurance	Super Users	2	0
1953	0	*,user,rollbacker	Border Control	New Registered Users,Border Control	Super Users	2	0
1954	0	*,user	New Registered Users	New Registered Users	Registered Users	1	0
1955	0	*,user,reviewer	Quality Assurance	New Registered Users,Quality Assurance	Super Users	2	0
1956	0	*,user,sysop	Administrators	New Registered Users,Administrators	Executives	3	0
1957	2949	*,user,bot	Bot	Bot	Bot	0	1
1958	0	*,user	Bot	Bot	Bot	0	1
1959	420	*,user,rollbacker	Border Control	New Registered Users,Border Control	Super Users	2	0
1960	323	*,user,rollbacker,autoreviewer	Quality Assurance	New Registered Users,Border Control,Quality Assurance	Super Users	2	0
1961	159	*,user,autoreviewer,rollbacker,reviewer	Quality Assurance	New Registered Users,Border Control,Quality Assurance	Super Users	2	0
1962	88	*,user,autoreviewer,reviewer,rollbacker,ipblock-exempt	Quality Assurance	New Registered Users,Border Control,Quality Assurance	Super Users	2	0
1963	0	*,user,autoreviewer,reviewer,rollbacker	Quality Assurance	New Registered Users,Border Control,Quality Assurance	Super Users	2	0
1964	705	*,user,rollbacker	Border Control	New Registered Users,Border Control	Super Users	2	0
1965	0	*,user,rollbacker,reviewer	Quality Assurance	New Registered Users,Border Control,Quality Assurance	Super Users	2	0
1966	0	*,user,reviewer	Quality Assurance	New Registered Users,Quality Assurance	Super Users	2	0
1967	92	*,user,rollbacker	Border Control	New Registered Users,Border Control	Super Users	2	0
1968	5	*,user,rollbacker,sysop	Administrators	New Registered Users,Border Control,Administrators	Executives	3	0
1969	101	*,user,sysop	Administrators	New Registered Users,Administrators	Executives	3	0
1970	331	*,user	New Registered Users	New Registered Users	Registered Users	1	0
1971	358	*,user,autoreviewer	Quality Assurance	New Registered Users,Quality Assurance	Super Users	2	0
1972	62	*,user,autoreviewer,reviewer	Quality Assurance	New Registered Users,Quality Assurance	Super Users	2	0
1973	212	*,user,autoreviewer,reviewer,rollbacker	Quality Assurance	New Registered Users,Border Control,Quality Assurance	Super Users	2	0
1974	0	*,user,autoreviewer,reviewer,rollbacker,filemover	Quality Assurance	New Registered Users,Technical Administration,Border Control,Quality Assurance	Super Users	2	0
1975	33	*,user,sysop	Administrators	New Registered Users,Administrators	Executives	3	0
1976	96	*,user,sysop,abusefilter	Administrators	New Registered Users,QA Technicians,Administrators	Executives	3	0
1977	392	*,user,sysop	Administrators	New Registered Users,Administrators	Executives	3	0
1978	5	*,user,oversight,sysop,reviewer	Security Force	New Registered Users,Quality Assurance,Administrators,Security Force	Executives	4	0
1979	0	*,user,oversight,sysop	Security Force	New Registered Users,Administrators,Security Force	Executives	4	0
1980	0	*,user,reviewer	Quality Assurance	New Registered Users,Quality Assurance	Super Users	2	0
1981	0	*,user,rollbacker	Border Control	New Registered Users,Border Control	Super Users	2	0
1982	0	*,user,rollbacker,reviewer	Quality Assurance	New Registered Users,Border Control,Quality Assurance	Super Users	2	0
1983	424	*,user,rollbacker	Border Control	New Registered Users,Border Control	Super Users	2	0
1984	0	*,user,rollbacker,reviewer	Quality Assurance	New Registered Users,Border Control,Quality Assurance	Super Users	2	0
1985	649	*,user,sysop	Administrators	New Registered Users,Administrators	Executives	3	0
1986	0	*,user,sysop,abusefilter	Administrators	New Registered Users,QA Technicians,Administrators	Executives	3	0
1987	0	*,user,reviewer	Quality Assurance	New Registered Users,Quality Assurance	Super Users	2	0
1988	0	*,user,rollbacker	Border Control	New Registered Users,Border Control	Super Users	2	0
1989	0	*,user,rollbacker,reviewer	Quality Assurance	New Registered Users,Border Control,Quality Assurance	Super Users	2	0
1990	163	*,user,autoreviewer	Quality Assurance	New Registered Users,Quality Assurance	Super Users	2	0
1991	345	*,user	New Registered Users	New Registered Users	Registered Users	1	0
1992	1228	*,user,autoreviewer	Quality Assurance	New Registered Users,Quality Assurance	Super Users	2	0
1993	0	*,user	New Registered Users	New Registered Users	Registered Users	1	0
1994	350	*,user,reviewer	Quality Assurance	New Registered Users,Quality Assurance	Super Users	2	0
1995	0	*,user	New Registered Users	New Registered Users	Registered Users	1	0
1996	0	*,user,reviewer	Quality Assurance	New Registered Users,Quality Assurance	Super Users	2	0
1997	28	*,user,rollbacker	Border Control	New Registered Users,Border Control	Super Users	2	0
1998	293	*,user,rollbacker,accountcreator	Border Control	New Registered Users,Technical Administration,Border Control	Super Users	2	0
1999	945	*,user,accountcreator,rollbacker,reviewer	Quality Assurance	New Registered Users,Technical Administration,Border Control,Quality Assurance	Super Users	2	0
[truncated: 14,384 more rows]
